# Supplementary material for: Association between lactate-to-albumin ratio and 28-days all-cause mortality in patients with acute pancreatitis: A retrospective analysis of the MIMIC-IV database
Source: Front Immunol. 2022 Dec 14;13:1076121. doi: 10.3389/fimmu.2022.1076121 (PMC9795001; doi:10.3389/fimmu.2022.1076121)
Supplement: Supplementary file 1 [file Table_1.xlsx]

## Sheet: Sheet1
Age	Age_60	Gender	Gender_2	Ethnicity	HR	SBP	DBP	MBP	RR	Sofa	AKI	Spesis	Obesity	Hypertension	RF	Diabetes	AF	HF	RBC	WBC	RDW	Platelets	Hemoglobin(g/dL)	Hemoglobin(g/L)	Lymphocytes	Hematocrit	TBIL	ALT	Glucose	Serum creatinine	BUN	AG	PT (sec)	INR	Potassium	Sodium	Sodium_139	Calcium	Albumin	Lactic	lar	LAR	LAR_Death	ROC_best_cut	Days of in-hospital death	In-hospital death 28 days after admission	In-hospital death
50	1	1	2	1	90.1667	90.0769	47.3974	61.5156	20.5625	18	1	0	0	0	0	0	0	0	2.2	16.1	19.2	21	8.4	84	7.6	25.2	11.8	78	3.88889	9.3	107	23	41.3	3.8	4.6	137	1	8.4	23	2.7	0.117391	1.17391	2	2	1.04167	1	1
66	2	0	1	1	90.3571	110.974	58.5263	75.8879	25.7105	16	1	0	0	1	1	1	0	0	2.62	4.4	14.8	157	9.7	97	18	30.7	0.3	23	16.4444	8.2	65	29	17.3	1.6	6.4	133	1	6.8	25	9.9	0.396	3.96	2	2	1.16667	1	1
63	2	1	2	3	101.889	107.311	60.9054	74.25	31.3243	15	1	1	0	1	0	0	0	0	4.34	11	16.7	194	13.2	132	15.1449	43.2	1.2	152	24.6667	3.1	48	35	16.8	1.5	6.6	141	2	6	19	13.9	0.731579	7.31579	2	2	1.29167	1	1
71	2	0	1	1	93.0385	92.16	51.92	65.12	25.463	15	0	1	0	1	1	0	1	0	3.67	17.4	14.2	194	11.3	113	3	39	2.7	118	8.72222	3	34	22	19	1.7	4.3	145	2	6.6	25	8.1	0.324	3.24	2	2	1.375	1	1
67	2	0	1	1	132.6	113.368	72.6316	69.9818	31.7143	9	0	1	0	1	1	1	0	0	5.7	31.7	13.5	192	16.9	169	11.4	50.2	0.6	171	28.8333	0.9	20	35	11	1	6.1	138	1	8.6	34	5.5	0.161765	1.61765	2	2	1.58333	1	1
59	1	0	1	3	95.069	94.1667	65.7778	79.625	25.9032	17	1	0	0	0	0	0	0	0	3.38	2.7	14	122	10.8	108	10	34.6	2.1	1064	9.72222	2.1	27	23	20.7	1.9	5	142	2	8.1	25	8.4	0.336	3.36	2	2	1.70833	1	1
84	2	0	1	3	88.3333	112.16	63.08	73.96	30.9259	10	1	1	0	1	0	0	0	0	4.37	7.6	14.7	68	13.7	137	14	40.6	0.8	47	6.22222	3.9	59	16	12	1.1	4.8	140	2	5.9	17	1.9	0.111765	1.11765	2	2	1.875	1	1
80	2	0	1	1	126.333	102.062	53.25	69.5625	18.8276	11	0	0	0	1	0	0	0	0	5.23	4.9	14.7	135	15	150	17.2648	45	0.7	74	4.66667	1.8	36	12	17.5	1.6	3.8	137	1	7.1	18	4.6	0.255556	2.55556	2	2	2.25	1	1
81	2	0	1	1	110.019	93.6098	55.1463	65.6191	21.5185	9	1	0	0	0	0	0	0	1	3.91	11.9	13.8	171	11.5	115	5	36.4	0.4	29	7.05556	2.4	63	18	15.7	1.5	5.2	138	1	7.7	35	2.5	0.0714286	0.714286	2	1	2.5	1	1
60	2	1	2	3	62.2174	107.968	64.4194	74.5278	13.5	21	1	0	0	1	1	1	0	0	2.48	4.3	16.3	18	8.5	85	10	25.1	3.4	1064	9.16667	2	37	17	28.1	2.8	5.7	146	2	7.1	24	4.3	0.179167	1.79167	2	2	2.91667	1	1
54	1	0	1	2	92.5273	130.952	85.2981	96.3302	26.7553	16	1	0	0	1	1	0	0	0	4.77	13.9	14.2	124	13.9	139	9	43.7	0.8	32	6.94444	1.1	16	18	14.6	1.3	5.5	141	2	6.1	21	4.2	0.2	2	2	2	3.75	1	1
84	2	0	1	1	66.2258	111.742	73.4333	82.6333	21.7419	13	0	0	0	0	1	0	1	1	3.33	14.4	16.1	143	9.7	97	4.56624	29.9	5.6	90	5.33333	2	33	22	12.9	1.2	3.9	146	2	6.4	19	1.2	0.0631579	0.631579	2	1	3.95833	1	1
58	1	0	1	1	100.071	116.29	64.2258	82.3871	25.1333	11	0	1	0	1	1	0	0	0	3.85	16.4	13	450	11.4	114	14.6	36.4	0.3	14	5.77778	2	68	19	33.379	3.12823	5.1	149	2	9.4	40	1.3	0.0325	0.325	2	1	4.125	1	1
53	1	1	2	1	104.318	111.238	70.7143	79.8095	24.75	4	0	0	0	0	0	0	0	0	4.01	17.4	14.2	352	11.4	114	7.7	34.1	8.6	85	4	0.6	15	18	24.2	2.2	4.1	134	1	7.4	29	4.7	0.162069	1.62069	2	2	4.16667	1	1
70	2	1	2	1	113.046	101.068	57.9773	70.7045	22.2954	13	0	1	1	1	1	1	0	0	3.4	15.3	14.9	264	9.8	98	5	31	2.2	149	7.05556	0.9	28	16	28	2.5	3.2	140	2	8.3	27	2.2	0.0814815	0.814815	2	1	4.79167	1	1
86	2	1	2	1	65.7143	141.577	45.8214	65.4615	19.25	6	1	1	0	1	0	0	0	0	3.03	5.5	14.5	113	10.1	101	6.9	29.6	4.6	152	6.38889	1.1	16	14	16.3	1.5	4	139	2	7.9	33	2.1	0.0636364	0.636364	2	1	5.375	1	1
53	1	1	2	3	74.24	138.542	64.4583	81.6	22.64	10	1	1	0	0	1	1	0	0	3.36	3.8	21.5	47	7.4	74	4	23	4.8	32	6.77778	2.7	110	17	21.6	2.1	5.1	140	2	10.4	32	2.5	0.078125	0.78125	2	1	5.75	1	1
91	2	1	2	3	78	95.5	52.7903	65.6774	20.2258	8	1	0	0	0	0	0	0	0	3.53	20	17.2	64	10.8	108	2.6	34.5	0.2	23	6.22222	1.4	13	15	14.5	1.3	3.7	146	2	7.4	22	3.2	0.145455	1.45455	2	2	6.125	1	1
61	2	1	2	1	86.8649	111.897	65.3529	87.3809	26.6389	15	1	1	0	0	1	1	0	1	4.23	14.6	14.4	202	12.3	123	20.9	38.3	0.4	593	16.5556	4.4	90	26	13	1.1	6.5	132	1	10.4	35	5.1	0.145714	1.45714	2	2	6.20833	1	1
82	2	1	2	3	111.037	107.333	62.1482	73.9231	32.0536	16	1	0	0	1	1	0	0	0	3.91	6.5	14.4	232	12.3	123	23.8	38.5	11.8	609	6.77778	0.8	11	10	18.2	1.6	3.9	138	1	8.2	28	10.2	0.364286	3.64286	2	2	6.70833	1	1
73	2	1	2	3	98.9355	121.567	66.6	76.6296	22.2188	6	0	0	0	0	1	0	1	0	3.31	18.5	16.2	426	12.3	123	13.2	37.4	1.2	32	7.33333	1.3	26	13	44.8	4.8	3.2	150	2	8.9	27	0.8	0.0296296	0.296296	2	1	7.875	1	1
52	1	1	2	3	122.76	119.6	82.92	94.04	13.5	5	0	0	0	0	1	0	0	1	2.22	7.9	21.5	172	8.5	85	12.5	23.7	4.61783	26	6.38889	1.1	14	30	17.5	1.6	3.5	133	1	7.8	22	12.1	0.55	5.5	2	2	8	1	1
80	2	1	2	1	91.0385	110	68.5	75.2609	23.1538	16	1	1	0	1	1	1	0	0	3.26	8	19.4	24	10.3	103	4	32.3	1.1	44	7.16667	2.2	78	18	13.4	1.1	4.5	136	1	8.4	21	5.3	0.252381	2.52381	2	2	8.04167	1	1
88	2	0	1	1	71.1482	113.018	51.0179	70.8214	21.0179	10	0	1	0	1	1	1	1	1	3.91	17.5	12.5	212	12.2	122	9.1	37.7	0.6	20	10.2222	0.7	17	9	12.4	1.1	4.1	139	2	7.6	26	0.9	0.0346154	0.346154	2	1	8.66667	1	1
71	2	0	1	1	100.24	98.9167	60.2917	68.25	31.8077	7	0	1	1	0	1	1	0	1	2.49	9	16.3	172	8.2	82	4.2	26.9	0.6	142.65	8.72222	2	48	15	15.8	1.5	5.2	136	1	8.6	34	1.6	0.0470588	0.470588	2	1	9.04167	1	1
73	2	1	2	3	85.4074	119.704	53.4444	75	20.4464	13	1	1	0	0	0	1	0	1	4.23	9.6	16.7	145	12.9	129	16.3468	37.8	2.41532	27	5.61111	1.7	19	18	12.2	1.1	3.5	137	1	8.8	30	1.6	0.0533333	0.533333	2	1	9.125	1	1
79	2	0	1	1	103.284	110	58.6765	69.4154	22.2195	8	0	1	0	1	0	1	0	0	3.38	6.4	13.2	214	9.9	99	21.3	31.5	0.6	14	5	0.4	10	15	14.7	1.4	3.1	140	2	8	21	2	0.0952381	0.952381	2	1	9.16667	1	1
39	1	0	1	2	131.379	120.24	61.6	74.5833	29.5862	14	1	0	1	0	1	1	0	0	6.11	30.6	18.4	83	14.1	141	4	44.2	0.8	364	32.6667	7	121	32	13	1.2	4.4	150	2	9.1	32	4.3	0.134375	1.34375	2	2	9.5	1	1
75	2	1	2	3	118.72	106.889	75	83.64	20.6154	13	0	1	0	0	1	1	0	1	3.19	38.4	15.5	249	9.7	97	5	32.3	0.360494	25	11.4444	4.4	121	22	22.7	2.1	4.3	150	2	8.1	28	1.7	0.0607143	0.607143	2	1	9.91667	1	1
72	2	0	1	1	79.8667	106.421	53.7237	64.625	18.5536	14	1	1	0	0	1	0	0	1	4.37	7.1	14	198	13.6	136	2	42.1	1.6	112	5.38889	1.5	35	9	13.5	1.2	5	131	1	9.7	38	5.4	0.142105	1.42105	2	2	10.75	1	1
88	2	0	1	1	112.139	120.388	54.35	74.5625	24.6833	9	1	1	0	0	1	0	1	1	3.05	5.7	15.5	334	9.7	97	7.7	30.7	0.4	13	5.55556	0.7	15	12	14.8	1.3	5.2	141	2	8.5	30	1.8	0.06	0.6	2	1	10.8333	1	1
81	2	1	2	3	80.3913	106.1	48.2	68.375	19.7174	12	1	0	0	1	1	1	1	0	3.34	12.5	15.3	577	10	100	8	32.8	0.4	13	6.83333	1.1	60	19	62.3	5.7	3.8	138	1	7.3	18	4.6	0.255556	2.55556	2	2	12.875	1	1
81	2	0	1	3	113.25	109.8	59.56	72.36	23.4828	13	0	1	0	0	1	0	0	0	4.48	13.6	14.5	164	13.4	134	6	42.6	0.6	14	6.44444	2.2	40	19	15.7	1.4	5.4	143	2	6	24	3.8	0.158333	1.58333	2	2	12.9167	1	1
57	1	1	2	3	95.2973	103.086	66.3429	74.4571	21.75	4	0	1	0	1	1	0	0	0	4.37	7.4	14.6	154	13.1	131	3.4	39.2	0.97147	431	7.16667	0.5	15	11	10.3	0.9	4.1	137	1	7.6	21	2.8	0.133333	1.33333	2	2	13.125	1	1
72	2	0	1	1	105.833	112.513	67	76.4459	20.7838	13	1	1	0	1	1	1	1	0	4.32	26	17	106	12.7	127	5	36.2	8	110	6.55556	1.5	30	15	18.5	1.7	5.3	136	1	7.7	32	3.9	0.121875	1.21875	2	2	13.1667	1	1
57	1	1	2	3	125.75	91	62.5385	74.8205	24.8438	13	0	1	0	0	1	1	0	1	4.16	18.1	15.6	348	11.7	117	5.1	35.6	0.4	16	7.66667	0.6	9	11	13.7	1.3	3.5	144	2	7.8	17	2.5	0.147059	1.47059	2	2	13.2083	1	1
82	2	1	2	3	109.939	101.235	48.5	61.8857	26.4242	14	1	1	0	1	1	1	1	1	3.77	17.7	16	401	10.1	101	7.5	32.1	1	24	3.72222	0.8	17	10	15.1	1.3	3.5	138	1	7.1	21	5.8	0.27619	2.7619	2	2	13.375	1	1
63	2	0	1	1	91.9286	137.321	64.0714	88.1786	21.6897	3	0	0	0	1	1	0	0	0	2.96	24.2	13.2	324	9.2	92	13	28.2	0.3	31	12.3333	0.8	24	11	13.7	1.3	4	139	2	7.1	39	1.2	0.0307692	0.307692	2	1	15.4583	1	1
85	2	1	2	1	99.36	108.36	58.44	67.4231	22.9259	10	1	0	0	0	1	1	0	1	4.09	24.3	13.3	209	13.2	132	9	39.1	4.3	331	6.38889	2.4	42	18	13.5	1.2	4.6	141	2	6.9	20	2.8	0.14	1.4	2	2	15.5833	1	1
58	1	1	2	3	114.414	108.607	72.8036	82.3871	23.0714	15	1	1	0	1	1	0	0	0	3.29	7	14	60	10.5	105	11	33.1	2.2	37	10.3333	2.2	29	9	12.6	1.2	4.3	128	1	4.1	15	2.8	0.186667	1.86667	2	2	16.9167	1	1
75	2	1	2	1	125.879	147.935	85	99.375	30.1515	4	1	1	0	1	1	0	1	0	4.72	16.8	14	350	13.9	139	8.1	41.8	0.9	16	6.72222	1.2	9	11	17.5	1.6	3.8	139	2	9	30	1.3	0.0433333	0.433333	2	1	18	1	1
76	2	0	1	3	133.233	135.885	72.1154	85.6923	25.7	7	1	1	0	0	1	0	1	0	5.58	20	15.9	383	11.2	112	4	37.3	0.8	14	7.27778	0.8	60	13	12.4	1	4.5	150	2	9.4	27	1.6	0.0592593	0.592593	2	1	18.4583	1	1
57	1	1	2	1	103.32	115.042	73.6667	86.1667	20.2917	0	0	0	1	1	1	1	0	0	2.94	9.3	21.5	291	6.8	68	7	24.8	0.3	8	4.44444	1.1	11	15	15.1	1.4	4.1	139	2	7.1	16	3.2	0.2	2	2	2	19.9583	1	1
63	2	0	1	3	102.762	101.479	47.8333	62.5	15.75	14	0	1	0	0	1	1	1	1	3.07	17.2	21.5	88	9.5	95	5	31.9	1.2	12	5.05556	3	50	17	32.3	3	4.3	139	2	8.5	22	1.9	0.0863636	0.863636	2	1	20.0833	1	1
50	1	1	2	2	91.5862	105.5	64.5	75.593	27.2641	18	0	1	0	1	0	0	0	0	3.08	9.7	20.8	76	10.1	101	6	29.1	7.1	552	7.38889	4.8	22	21	32.1	2.9	5.3	131	1	6.9	30	3.5	0.116667	1.16667	2	2	20.5833	1	1
50	1	1	2	3	106.586	116.608	70.5676	83.6081	22.7857	11	1	0	0	0	1	1	1	1	4.29	23.6	14.5	180	13.2	132	6	42.3	3.3	478	25.7778	2.8	53	23	14.3134	1.27245	7	133	1	8.6	38	3.6	0.0947368	0.947368	2	1	20.8333	1	1
64	2	1	2	3	92.5517	144.37	74	90.7407	24.4483	3	1	0	1	0	0	1	1	0	3.46	6.8	15.3	145	9.9	99	8.1	30.3	0.6	26	9.16667	1.5	40	28	12.8	1.2	2.7	150	2	8.2	29	1.6	0.0551724	0.551724	2	1	21.7917	1	1
87	2	1	2	3	77.08	148.36	68.52	87.08	17.76	6	1	0	0	1	0	0	0	0	4.49	12.4	14.3	294	12.6	126	5.9	37.6	2.3	54	4.22222	3.7	71	20	12.3	1.1	5.1	141	2	7.3	26	1.6	0.0615385	0.615385	2	1	23.1667	1	1
66	2	1	2	1	108.391	96.5833	54.5	70.2708	23.5714	16	1	1	1	0	1	1	0	1	4.18	19.4	15.8	184	12.5	125	3	38.2	2.3	20	4.38889	1.6	21	15	16.8	1.5	3.7	139	2	8.1	32	2.4	0.075	0.75	2	1	23.7083	1	1
72	2	0	1	3	62.2174	122.31	68.5	74.5429	23.7931	8	1	1	0	0	1	0	1	1	3.47	15.3	15.2	200	11.1	111	11.8	38	2.45496	141	10.7778	0.9	28	17	19.4	1.8	3.7	144	2	7.3	26	4.6	0.176923	1.76923	2	2	24.2917	1	1
76	2	1	2	3	72.25	106.862	53.569	72.6833	20.6552	9	1	1	0	0	0	1	0	0	3.59	17.9	17.6	219	11.2	112	6.6	34	2.2	49	9.22222	1.6	43	14	17.5	1.6	3	146	2	7.3	21	1.5	0.0714286	0.714286	2	1	25.7917	1	1
91	2	1	2	1	118.038	100.76	69.04	78.8	25	4	0	1	0	0	1	0	1	1	4.31	15.6	14.1	233	15.5	155	3.3	45.6	2	18	5.61111	0.9	25	13	16.5	1.5	4.4	137	1	9.1	37	1.8	0.0486486	0.486486	2	1	25.9583	1	1
44	1	0	1	3	86.6154	100.833	64.1296	77.8333	25.6667	17	0	1	0	0	1	0	0	0	2.08	25.4	16	224	7.3	73	9.4	20.6	4.8	47	13.1667	5.7	36	25	24.4	2.3	2.6	138	1	7.4	23	5.8	0.252174	2.52174	2	2	27.75	1	1
79	2	0	1	1	91.1212	100.188	61.7812	79.697	22.1786	10	0	1	0	0	1	0	1	1	3.21	11.8	17.3	227	7.9	79	10.9	28.4	0.6	142.65	6.27778	1	35	8	41.3	3.8	3.6	139	2	7.6	20	1	0.05	0.5	2	1	28.9167	0	1
76	2	0	1	3	86.4884	104.475	54.275	79.337	25.9783	11	1	1	0	1	1	0	1	1	4.49	14.7	13	228	13	130	8	40.7	0.7	362	25.7222	1.2	20	17	12.5	1.1	3.6	132	1	7.4	35	3.5	0.1	1	2	1	29.25	0	1
83	2	0	1	1	93.3333	100.167	50.8333	61.9167	23.1111	4	1	0	0	0	1	0	1	1	3.02	10.6	15.5	284	7.8	78	12.6	25.5	0.4	73	5	2.8	50	15	15	1.3	3.5	142	2	6.9	19	0.9	0.0473684	0.473684	2	1	29.9583	0	1
57	1	1	2	1	85.3125	122.31	68.5	69.2	19.3125	9	0	0	0	0	1	1	1	1	4.18	16.8	19.9	244	10.1	101	3.2	31.3	2.3	30	10.1111	3.9	74	27	39.5	3.7	5.3	125	1	8.9	33	1.7	0.0515152	0.515152	2	1	33.875	0	1
81	2	0	1	3	119.704	119.292	56.5833	70.8333	19.963	2	0	1	0	0	0	0	0	0	3.42	9.2	13.3	220	10.5	105	5.9	30.9	0.6	120	5	0.5	6	19	10.7	1	2.9	136	1	8	27	1.7	0.062963	0.62963	2	1	36.75	0	1
88	2	0	1	3	75.4444	110.806	50.8871	67.8548	21.3214	11	1	0	0	1	1	0	1	0	2.77	32.1	16.9	311	8.6	86	12.6	25.7	5.9	222	8.38889	1.1	21	13	14.9	1.3	3.9	140	2	8.3	33	1.6	0.0484848	0.484848	2	1	36.9583	0	1
40	1	0	1	1	129.833	116.429	64.1905	75.9048	23.4583	4	0	1	0	0	0	0	0	0	3.37	23.2	14.5	300	9.3	93	4	29.7	0.2	12	5.77778	0.3	3	14	17.4	1.6	3.5	133	1	7.8	26	2.4	0.0923077	0.923077	2	1	37.2917	0	1
61	2	0	1	1	103.974	99.6905	56.2143	71.0952	29.0395	16	0	0	0	0	1	1	1	0	4.7	39.8	16	261	11.1	111	8	40	0.2	106	9.94444	0.8	20	12	17.1	1.6	4.8	139	2	8.2	32	2.3	0.071875	0.71875	2	1	38.5	0	1
67	2	0	1	2	77	102.089	58.9556	72.6	18.7391	14	1	1	0	1	0	0	0	0	3.43	5.7	14.7	38	10.8	108	10.1	32.7	8.5	56	3.27778	0.8	21	9	23.8	2.3	4.6	134	1	7.6	23	2.2	0.0956522	0.956522	2	1	49.0833	0	1
78	2	1	2	1	90	117.868	53.5132	69.7051	19.3056	9	1	1	0	1	0	0	1	0	4.52	8.5	16.2	313	13.9	139	2	44.7	0.2	26	10.4444	1.6	52	16	27.7	2.7	4.1	142	2	7.4	19	4.4	0.231579	2.31579	2	2	56.75	0	1
65	2	1	2	1	95.625	157.5	90.0417	105.625	30.8333	2	1	0	0	0	1	1	0	0	5.93	23.6	13.2	432	16.9	169	4.6	48.8	0.6	19	37.0556	2	57	32	11.4	1	7	127	1	10.3	28	2.8	0.1	1	2	1	60.7917	0	1
51	1	1	2	1	112	97.5	62.9615	70.6539	25.1935	11	0	1	0	0	1	0	1	0	3.77	23.6	15.4	164	10.6	106	1	33	0.3	39	4.61111	0.5	26	17	13.8	1.3	3.8	141	2	8.1	20	1.7	0.085	0.85	2	1	62.375	0	1
77	2	1	2	1	90.9062	99.1765	50.6176	66.0294	22.0781	18	1	1	0	1	1	0	1	0	5.18	19.8	13.7	248	16.2	162	9	49.9	1	59	8.22222	5.2	70	24	13.6	1.3	6.4	131	1	4.1	33	1.9	0.0575758	0.575758	2	1	66.9583	0	1
69	2	0	1	1	80.7073	110.365	51.2162	67.9189	20.5116	16	0	1	0	0	0	0	1	0	2.81	4.3	21.2	123	8.7	87	16.3	26.6	0.8	64	4.5	1.6	77	19	17.7	1.6	4	139	2	9.3	37	11.9	0.321622	3.21622	2	2	134.125	0	1
32	1	1	2	3	82.4231	137.769	95.5385	105.308	22.2222	7	1	1	0	1	1	0	0	0	3.64	17.9	14	155	13	130	3	38.3	0.3	185	7.11111	3.9	35	22	14.2	1.3	3.5	150	2	6.8	39	0.4	0.0102564	0.102564	1	1		0	0
71	2	1	2	2	70.6296	106.107	46.8929	62.6429	19	13	1	0	1	0	1	0	0	1	3.5	4.3	16.7	131	8.6	86	13.7	27	0.4	17	5.88889	5.6	121	22	13.9	1.2	6.1	137	1	8	37	0.6	0.0162162	0.162162	1	1		0	0
77	2	1	2	3	95.7037	132.36	55.92	73.84	18.6429	4	0	0	1	1	1	0	0	0	3.49	7.1	13	142	11.4	114	20.1161	35.5	0.6	14	5.83333	1	14	10	5.68122	0.9	4.3	140	2	8.5	35	0.6	0.0171429	0.171429	1	1		0	0
50	1	0	1	1	86.7097	127.333	72.7424	93.0152	19.3548	9	0	0	0	1	1	0	0	0	3.75	7.2	17.1	136	13.1	131	15	38.4	0.9	17	5.83333	0.5	6	15	12.6	1.1	4.5	133	1	8.4	28	0.5	0.0178571	0.178571	1	1		0	0
46	1	0	1	1	88.2308	107.353	63.3529	73.8824	16.2308	1	0	0	0	0	0	1	0	0	3.91	8.1	13.8	308	12.7	127	21.8803	33.2	2.36227	19	11.3889	0.4	7	12	12.2	1	5.3	137	1	8.1	38	0.7	0.0184211	0.184211	1	1		0	0
65	2	1	2	3	85.2222	108.724	57.3965	70.0222	15.1852	11	1	1	0	0	0	0	1	1	4	9.4	16.4	91	12.2	122	34.8	36.6	1.3	40	6.55556	2.6	57	18	44.8	4.2	4.8	135	1	9.1	42	0.8	0.0190476	0.190476	1	1		0	0
54	1	0	1	1	82.7692	132.292	71.0833	85.4167	17.4231	3	0	0	0	1	0	0	0	0	3.12	4.1	14.6	96	10.3	103	14.6293	29.2	1	175	9.88889	1	9	20	12.9	1.1	3.4	137	1	8.7	42	0.8	0.0190476	0.190476	1	1		0	0
29	1	0	1	3	105.76	163.826	104.36	117.231	19	5	0	0	0	1	1	0	0	0	4.19	9.5	14.9	101	13.4	134	5.8	41.1	0.3	45	3.27778	7.4	50	18	14.7	1.4	5.3	127	1	9	26	0.5	0.0192308	0.192308	1	1		0	0
24	1	0	1	3	114.08	119	82.72	90.84	22.96	7	0	0	0	1	1	0	0	0	2.84	11.6	12.6	45	9.3	93	5	27.3	1.8	14	5.61111	0.3	6	8	14	1.3	3.5	130	1	7.4	26	0.5	0.0192308	0.192308	1	1		0	0
42	1	1	2	1	92.1852	111.826	67.3478	77.4348	21.6538	4	0	0	0	0	0	0	0	0	2.07	2.1	20.5	111	7.1	71	38.7	20.3	2.4	55	5.61111	0.5	14	9	12.9	1.1	3.3	131	1	6.6	29	0.6	0.0206897	0.206897	1	1		0	0
76	2	0	1	1	100.071	118.267	53.5667	74.3	16.2586	10	1	1	0	0	1	0	0	1	3.47	10.3	13.6	327	9.9	99	6	29.9	0.6	32	7	2.7	46	16	14.5	1.3	5.5	137	1	8.9	28	0.6	0.0214286	0.214286	1	1		0	0
87	2	1	2	1	87.7895	90.0769	45.8214	66.0488	19.6026	14	0	1	0	0	0	0	1	0	3.78	7.8	15.3	248	11.4	114	12.5	33.5	1.2	26	5.55556	2	89	14	19.1	1.8	3.7	135	1	8.6	41	0.9	0.0219512	0.219512	1	1		0	0
33	1	0	1	1	85.9167	136.417	77.625	90.6667	18.08	6	1	1	0	1	1	0	0	0	2.57	7.6	13.4	256	8.5	85	14	25.6	0.3	47	5.11111	1	20	10	10.3	0.9	3.6	146	2	8.9	27	0.6	0.0222222	0.222222	1	1		0	0
47	1	1	2	3	76.025	109.829	59	74.4146	17.3171	8	0	1	0	1	0	0	1	1	4.14	4.9	12.9	167	14.2	142	9.8	38.7	0.9	26	6.88889	1.4	20	11	15.2	1.3	3.7	136	1	8.2	40	0.9	0.0225	0.225	1	1		0	0
84	2	0	1	1	78.5357	113.032	55.1452	72.8103	16.625	8	0	0	0	1	0	1	1	0	3.48	5.7	13.6	263	9.9	99	7	30	1.39917	15	11.1667	0.8	23	12	12.1	1.1	4.3	139	2	7.3	35	0.8	0.0228571	0.228571	1	1		0	0
63	2	1	2	1	68.7241	111.481	59.0741	71.9615	16.5862	7	0	0	0	1	0	0	0	0	2.07	2.1	16.1	6	6	60	38.7	20.3	1.73415	13	6.05556	1	25	13	12.7	1.1	3.8	141	2	8.3	35	0.8	0.0228571	0.228571	1	1		0	0
56	1	0	1	3	83.5	123.739	81.0435	87.08	16.3462	5	0	1	0	0	0	0	0	0	2.52	3.6	19.4	126	8.5	85	21.1293	25.4	0.8	21	5.72222	0.6	28	10	13.3	1.1	3.4	143	2	7.1	35	0.8	0.0228571	0.228571	1	1		0	0
52	1	1	2	2	86.6471	112.096	66.4039	80.1731	23.4444	11	1	0	1	0	1	0	1	0	4.38	9.4	17.4	193	10.3	103	22.8	35.3	0.4	16	8.11111	0.7	11	9	34.3	3.5	3.4	143	2	8.5	26	0.6	0.0230769	0.230769	1	1		0	0
53	1	1	2	1	66.4348	116.546	65.2273	77.1364	14.1304	2	0	0	0	0	0	0	0	0	4.33	11.2	13.4	234	13.5	135	20.6	37.5	0.7	40	4.94444	0.9	20	13	14.7	1.3	3.8	139	2	9.3	43	1	0.0232558	0.232558	1	1		0	0
59	1	0	1	3	63.16	122.25	59.8333	74.5833	17.74	9	1	1	0	0	1	1	1	0	3.12	17.2	15.5	125	9.7	97	8.3	28.4	0.5	23	11.3333	2.9	44	12	14.9	1.3	3.6	145	2	8.6	30	0.7	0.0233333	0.233333	1	1		0	0
47	1	0	1	3	113.28	119.64	77.92	87.84	24.9	5	0	1	0	1	1	0	0	0	3.3	11.9	14.7	134	11.6	116	7.3	34.4	1	16	4.38889	0.5	3	16	11.9	1.1	3.5	142	2	7.2	29	0.7	0.0241379	0.241379	1	1		0	0
66	2	0	1	1	96.6296	135.87	66.8261	82.9565	17.08	2	0	0	0	0	0	0	0	0	3.84	8.5	14.6	249	11.3	113	10.7067	34.1	1.1	93	4.88889	0.5	6	16	12.1	1.1	3.4	138	1	9	33	0.8	0.0242424	0.242424	1	1		0	0
60	2	0	1	1	102.28	95.6087	68.8261	78.1304	20.08	4	0	0	0	0	1	0	0	0	2.93	14.4	15	284	8.9	89	21.1	28.7	0.3	6	5.27778	0.5	11	13	13	1.2	4.7	136	1	8.7	28	0.7	0.025	0.25	1	1		0	0
33	1	1	2	1	113.966	125.964	58.1429	78.3214	19.4167	10	1	1	1	1	1	1	0	1	3.97	12.8	18.7	187	9.6	96	8	29.9	1.8	10	12.8889	1.4	13	13	12.9	1.2	3.6	138	1	8.2	24	0.6	0.025	0.25	1	1		0	0
54	1	0	1	1	68.0968	109.9	63.3	77.7167	19.2424	3	0	0	1	1	1	1	0	0	3.9	17.5	14.4	178	11.1	111	4	33.6	0.3	32	11.2222	0.7	7	12	15.8	1.4	4.9	139	2	7.7	28	0.7	0.025	0.25	1	1		0	0
25	1	1	2	1	115.783	127.5	77.6667	91.2083	18.6087	6	0	0	0	0	0	0	0	0	4.33	11	14.9	159	14	140	4	41.9	2	86	4.27778	0.4	7	15	31.7	3.1	4.3	140	2	8.8	32	0.8	0.025	0.25	1	1		0	0
56	1	1	2	1	78.2593	98.75	64	75.2083	15.0741	2	0	0	0	1	0	0	0	0	4.41	7.6	13	233	13.5	135	21.2	40	0.9	89	5	0.8	14	18	12	1.1	4.1	142	2	8.6	36	0.9	0.025	0.25	1	1		0	0
64	2	1	2	1	101.259	97.0645	66.1936	77.1936	17.6667	11	1	1	0	1	1	0	0	0	4.96	7.5	14.8	166	15.4	154	9	47	0.9	126	10.1667	1.7	28	11	13.6	1.2	6.4	139	2	7.8	39	1	0.025641	0.25641	1	1		0	0
46	1	1	2	1	94.4231	111.24	65.32	76.04	18.8462	2	0	0	0	0	0	0	0	0	4.58	13.9	13.8	157	14.6	146	12.3	42.5	0.6	15	6.88889	0.6	12	14	13.5	1.2	3.4	140	2	8.5	39	1	0.025641	0.25641	1	1		0	0
62	2	0	1	1	99.7917	108.409	66.9545	76.2727	16.5833	4	0	0	0	0	0	0	0	0	3.51	9	12.8	175	10.5	105	8.6	30.4	6.5	89	6.05556	0.7	13	14	14.8	1.3	3.6	136	1	8.4	31	0.8	0.0258065	0.258065	1	1		0	0
47	1	0	1	1	118.346	139.042	85.1667	97.7917	21.8846	1	0	0	0	0	0	0	0	0	3.37	10.3	13.4	234	10.7	107	4.8	33	0.9	22	5.88889	0.3	4	13	14.1	1.3	3.2	139	2	7.6	31	0.8	0.0258065	0.258065	1	1		0	0
40	1	1	2	3	98.7308	124.96	72.88	83.8	26.7692	10	0	1	0	0	0	0	0	0	2.47	10.2	15.3	153	8	80	13	22.7	3.4	13	5.94444	5.4	42	19	14	1.3	3.2	140	2	8.8	38	1	0.0263158	0.263158	1	1		0	0
51	1	1	2	1	124.32	142.64	97	107.36	26.24	1	0	0	0	1	0	0	0	0	4.06	8.4	14.8	222	13.8	138	10.6	41.5	0.7	61	7.77778	0.9	9	19	13.5	1.2	3.6	136	1	7.7	30	0.8	0.0266667	0.266667	1	1		0	0
40	1	1	2	1	100	120.84	69.68	86.04	16.3846	8	0	1	0	1	1	0	0	0	3.37	23.3	16.9	524	10.8	108	4	32	1.4	30	5.72222	0.8	11	12	13.1	1.1	4.4	139	2	8.9	30	0.8	0.0266667	0.266667	1	1		0	0
46	1	0	1	3	125.148	150.316	79.4737	97.7037	24.8148	0	0	0	1	1	0	1	0	0	4.52	15.3	13.2	305	12.6	126	10.3	34.9	0.4	142.65	12.0556	0.6	3	9	13.3	1.2	3.7	135	1	7.7	26	0.7	0.0269231	0.269231	1	1		0	0
87	2	1	2	3	91.2308	93.9615	61.2308	68.7692	23.5769	5	0	1	0	1	0	0	0	1	3.69	8.8	15.1	168	10.7	107	6.2	31.2	3	598	5.88889	1.4	32	14	13	1.2	5	142	2	8.5	37	1	0.027027	0.27027	1	1		0	0
71	2	1	2	1	101.348	105.5	60.2273	70.0909	24.25	3	1	0	0	0	1	1	1	1	2.59	6.9	16.3	120	7.9	79	3.12743	24	0.6	6	4	1	25	12	28.9	2.7	4.2	142	2	8.5	29	0.8	0.0275862	0.275862	1	1		0	0
59	1	0	1	1	85.3846	135.36	75.64	89.04	21.3077	1	0	1	0	1	0	0	0	0	3.15	10.3	13.4	200	10	100	2	32	0.6	66	4.33333	0.4	14	15	11.9	1	3.5	148	2	7.3	29	0.8	0.0275862	0.275862	1	1		0	0
40	1	1	2	3	130.482	132.185	91.4074	99.4815	25.037	1	0	0	0	0	0	0	0	0	4.3	13	14.2	173	12	120	15.7	33.8	1.1	47	7.5	0.6	5	10	11.6	1.1	3.6	135	1	7.2	36	1	0.0277778	0.277778	1	1		0	0
64	2	0	1	1	94.6522	154.48	61.92	87.84	18.8	4	0	0	0	1	0	0	0	0	4.15	14.1	13.8	166	12.5	125	16.1	37.3	1.7	523	7.5	0.9	11	20	23.5281	2.28739	4	138	1	9.6	36	1	0.0277778	0.277778	1	1		0	0
85	2	1	2	1	91.3077	127.36	51.12	69.12	16.4615	7	1	0	0	0	0	0	1	1	3.79	11.9	15.7	106	11.2	112	17.5833	34.7	4.2	74	8.5	1.6	33	13	14.8	1.4	4.3	139	2	9	36	1	0.0277778	0.277778	1	1		0	0
65	2	0	1	1	82.1923	130.333	57.8333	76.1667	17.0769	3	0	0	0	0	0	1	0	0	4.64	14.6	15.1	270	12	120	5	36.8	2.7	623	11.0556	0.8	17	16	12.5	1.1	3.5	142	2	8.9	36	1	0.0277778	0.277778	1	1		0	0
28	1	0	1	3	128.609	132.818	86.5	94.4783	24.9565	2	0	0	0	0	0	0	0	0	3.13	11.9	14.6	134	11.7	117	11.6937	33.3	0.9	58	4.5	0.3	27.27	21	14.2	1.3	3	140	2	7	25	0.7	0.028	0.28	1	1		0	0
41	1	0	1	3	108.621	122.31	68.5	71.1724	25.1774	11	0	0	0	1	0	1	0	0	4.4	38.2	14.1	61	12.5	125	16	39.1	0.4	83	31.5556	1.1	33	14	11.6	1.1	2.6	134	1	6.3	32	0.9	0.028125	0.28125	1	1		0	0
61	2	1	2	1	88.8571	155.583	70.3333	91.087	15.3929	5	1	0	0	0	0	1	0	0	4.71	12	14.4	205	13	130	2	41.9	0.3	6	8.77778	3.8	81	17	13.7	1.2	4.3	135	1	8	32	0.9	0.028125	0.28125	1	1		0	0
78	2	1	2	1	72.4444	120.5	66.5	79.0833	18.2857	7	0	0	0	0	0	0	0	1	3.66	7.5	14.6	131	12.1	121	25.7	37.7	2.6	127	6.05556	1.9	21	16	11.3	1	3.7	138	1	8.3	32	0.9	0.028125	0.28125	1	1		0	0
67	2	0	1	1	92.5714	120.483	57.069	79.5517	15.8	7	1	1	0	0	1	0	0	0	3.38	20.8	14.4	197	10.4	104	6	30	1.6	21	6.27778	4.5	99	17	15.9	1.4	5.2	133	1	7.7	39	1.1	0.0282051	0.282051	1	1		0	0
21	1	0	1	1	78.16	108.538	53.0769	65.6154	15.6	2	0	1	0	0	0	1	0	0	3.92	11	13.4	334	12.4	124	33.1313	35.6	0.2	37	6.27778	0.9	12	25	14.8167	1.34816	4.5	142	2	8.5	39	1.1	0.0282051	0.282051	1	1		0	0
65	2	0	1	2	94.8	136.12	63.16	79.5	27.68	2	0	0	1	1	0	0	1	0	4.27	16.7	16.5	192	11.7	117	18	36.2	0.6	45	5.27778	0.9	13	24	14.1	1.3	4	143	2	9.2	35	1	0.0285714	0.285714	1	1		0	0
40	1	1	2	3	94.3438	116.5	64.8571	76.1071	17.3636	4	0	1	0	1	1	1	0	0	2.48	14	13.7	577	8.1	81	14	24	0.5	18	5.27778	0.6	19	13	12.6	1.1	4.1	149	2	8.4	28	0.8	0.0285714	0.285714	1	1		0	0
80	2	0	1	3	80.6539	166.792	67.2083	91.9167	23.5385	2	0	0	0	1	0	1	0	0	3.71	19.6	14.8	309	10.4	104	5.1	30.8	1.3	60	6.83333	1.1	24	22	23.3	2.2	3	139	2	7.9	38	1.1	0.0289474	0.289474	1	1		0	0
51	1	1	2	3	106.083	141.043	77.3913	91.4783	19.037	3	0	1	0	1	1	0	0	0	3.09	18.3	16.5	526	10.8	108	8	32.7	0.5	27	11.7778	0.6	17	19	11.9	1.1	4	143	2	9	31	0.9	0.0290323	0.290323	1	1		0	0
27	1	1	2	1	132.846	122.346	66.8846	87.0385	18.25	7	0	1	0	0	1	0	0	0	3.35	21.3	16	419	10.3	103	2	31.4	1.2	21	7.83333	0.6	12	16	14.5	1.3	4.4	140	2	7.9	24	0.7	0.0291667	0.291667	1	1		0	0
80	2	1	2	3	75.3214	110.571	47.9643	68.8571	19.6724	3	0	0	0	1	0	0	1	1	3.68	6.1	15.2	208	11.2	112	17.5	32.4	0.8	23	8.55556	0.8	15	18	21.7	2	3.4	139	2	10.2	34	1	0.0294118	0.294118	1	1		0	0
70	2	0	1	1	91.0385	111.208	60.625	72.4167	20.1538	3	0	0	0	0	0	0	0	0	3.05	5.4	16.5	177	9.8	98	3	31.4	0.3	20	8.33333	0.7	8	31	22.818	2.07682	2.6	140	2	8.2	34	1	0.0294118	0.294118	1	1		0	0
61	2	1	2	1	75.4	136.148	74	93.2593	17.1667	1	0	0	0	1	0	0	0	0	4.25	5.8	13.8	248	12.2	122	23	36.7	2.53797	39	4.72222	0.7	15	9	12	1	4.2	142	2	8.4	44	1.3	0.0295455	0.295455	1	1		0	0
57	1	1	2	1	124.667	144.2	91.56	103.12	29.3704	4	0	1	0	1	1	0	0	0	4.5	11.5	12.2	95	14.5	145	20.9242	41.8	1.2	33	3.61111	0.7	10	16	15.2	1.3	3.9	134	1	7.6	27	0.8	0.0296296	0.296296	1	1		0	0
41	1	0	1	1	109.917	115	78.2	86.1	17.7083	6	0	0	0	1	0	0	0	0	3.39	2.1	14.1	44	11.1	111	26.3	32.8	2.1	90	8.44444	0.5	4	19	11.8	1.1	3.8	135	1	8.5	40	1.2	0.03	0.3	1	1		0	0
36	1	0	1	1	108.308	94.9167	63.75	70.5	24.28	5	1	1	0	0	0	0	0	0	2.95	27.9	13.6	377	9	90	2	27.6	0.4	6	5.27778	0.5	7	15	14.4	1.2	4.2	136	1	6.4	20	0.6	0.03	0.3	1	1		0	0
32	1	1	2	1	110.233	165.852	85.1111	105.704	18	1	0	0	0	1	0	0	0	0	4.19	13.3	14	161	12.9	129	5	39.7	0.7	26	6.16667	1.1	11	15	15.1	1.3	4.3	138	1	6.8	30	0.9	0.03	0.3	1	1		0	0
44	1	1	2	2	116.96	134.92	93.56	105.44	30.68	4	0	0	0	1	1	0	0	0	4.35	12	15.4	124	13	130	4	40.6	0.6	19	6.05556	0.6	8	15	13.6	1.2	3.9	141	2	5.7	30	0.9	0.03	0.3	1	1		0	0
30	1	1	2	2	110.917	132.292	82.2917	93.0417	19.2593	3	0	1	0	1	1	1	0	0	3.52	11.5	14.4	264	11.2	112	28	34.2	0.4	47	11.8333	0.8	7	15	13.3	1.2	3.4	138	1	8.4	29	0.9	0.0310345	0.310345	1	1		0	0
51	1	1	2	1	117.28	140.962	79.3461	94.36	28.46	7	1	1	0	1	1	0	0	0	2.47	10.9	14.1	475	7.7	77	9.3	23.5	0.8	24	5.55556	1.5	32	17	14.1	1.2	4.5	150	2	8.7	29	0.9	0.0310345	0.310345	1	1		0	0
48	1	0	1	2	98.35	107.9	64.15	79.5	18.8636	7	0	0	0	0	0	0	0	0	3.56	4.8	14.5	293	9.8	98	5	29.5	1	22	6	0.7	10	12	14.1	1.2	3	142	2	6.9	32	1	0.03125	0.3125	1	1		0	0
85	2	0	1	1	72.12	111.454	56.2727	78.1515	17.6538	9	1	1	0	0	1	0	1	1	4.58	7.3	17.8	135	10.8	108	15.9	37.5	1.75616	17	4.94444	1.4	44	17	34.2	3.2	3.7	144	2	9.7	32	1	0.03125	0.3125	1	1		0	0
32	1	0	1	2	85.9062	137.172	100.586	109	17.6875	2	0	1	0	1	0	0	0	0	4.25	7.5	14.8	88	13.9	139	13	40.6	0.8	26	4.77778	0.4	3	22	11.2	1	3.4	134	1	7.6	35	1.1	0.0314286	0.314286	1	1		0	0
35	1	1	2	3	110.32	143.56	86.52	101.72	23.28	0	0	0	0	1	0	0	0	0	5.77	17.1	14	303	16.7	167	8.8	46.4	0.7	30	13.6111	0.8	8	16	11.8	1.1	5.9	139	2	9	41	1.3	0.0317073	0.317073	1	1		0	0
75	2	0	1	2	78.2692	165.833	72.4583	96.04	26.1538	8	1	0	0	0	0	0	0	0	2.29	7.4	17.7	121	7.1	71	15.1474	22.7	0.2	15	4.11111	5.7	70	16	15.4	1.4	4.5	139	2	7.4	25	0.8	0.032	0.32	1	1		0	0
48	1	1	2	1	87.4167	135.043	85	96.1739	20.6538	3	0	1	0	1	1	1	0	0	3.43	10.5	15.6	526	9.5	95	15.6754	29.1	0.7	53	8.55556	0.6	10	10	14.5	1.3	3.4	140	2	8.7	28	0.9	0.0321429	0.321429	1	1		0	0
60	2	0	1	1	95.2069	135.815	74.6296	96.1482	16.8966	0	1	0	0	1	0	0	0	0	4.59	17.6	13.7	308	14.2	142	4	41.7	0.8	130	6.38889	1.3	32	15	15.8	1.4	3.6	143	2	6.1	32	1.03	0.0321875	0.321875	1	1		0	0
62	2	0	1	1	69.9615	130	75.0769	87.5769	13.9231	8	1	0	0	0	1	1	0	0	3.22	9.9	16.6	202	9	90	17.6	28.8	0.2	14	6.38889	5	112	17	12.4	1.1	4.6	146	2	8.5	31	1	0.0322581	0.322581	1	1		0	0
66	2	1	2	1	81.5179	111.341	70.2439	79.439	15.9737	3	0	1	1	1	0	1	0	0	3.69	9.8	13.5	218	11.7	117	11.5	35	0.4	7	15.1667	0.6	24	20	13.2	1.2	4.1	132	1	8.6	34	1.1	0.0323529	0.323529	1	1		0	0
32	1	1	2	1	96.5926	169.736	104.36	117.231	22.56	2	0	1	0	1	0	1	0	0	4.58	16.3	13.4	201	15.6	156	2	44.9	2.1	120	12.1667	1.3	9	16	13.6	1.2	4.4	139	2	7.9	34	1.1	0.0323529	0.323529	1	1		0	0
49	1	1	2	3	117.294	106.312	52.0938	65.625	25.8472	12	1	0	0	1	1	1	0	0	3.64	6.6	12	187	11.8	118	20.4	35.2	0.3	25	25.8889	1.7	55	21	11.3	1	3.7	131	1	5.5	21	0.7	0.0333333	0.333333	1	1		0	0
26	1	0	1	1	124.778	119.111	63.1482	81.4259	19.4444	2	0	0	0	0	0	0	0	0	3.16	19.6	15.8	577	8.5	85	4	24.7	0.3	31	5.38889	0.5	8	17	16.9	1.5	4.4	133	1	7.8	27	0.9	0.0333333	0.333333	1	1		0	0
52	1	0	1	1	105.885	102.481	56.9074	69.6111	15.1875	2	0	1	0	1	1	0	0	0	4.65	20	14.6	337	13.8	138	8	40.7	0.9	64	9.66667	0.6	6	15	11.3	1	3.5	137	1	9.3	45	1.5	0.0333333	0.333333	1	1		0	0
38	1	1	2	1	93.5417	128.952	83.1905	93.1429	24.0833	1	0	0	0	1	0	0	0	0	5.34	11.3	13.6	150	17.1	171	5	45	0.7	21	7.38889	0.9	13	13	19.3296	1.85316	4.6	137	1	6.3	30	1	0.0333333	0.333333	1	1		0	0
41	1	1	2	1	121.333	125.16	72.52	83.92	17.5893	1	0	0	0	0	0	0	0	0	5.31	12	13.8	193	15.5	155	9	45	1.2	18	5.77778	1.1	10	10	12.465	1.03784	4	137	1	9	36	1.2	0.0333333	0.333333	1	1		0	0
50	1	1	2	1	101.16	109.708	60.75	72.1667	20.3393	10	0	0	0	0	1	0	0	0	3.14	8.4	15.9	54	10.2	102	8	30.8	0.555988	34	3.55556	0.7	18	11	14.1	1.2	3.5	142	2	8.2	27	0.9	0.0333333	0.333333	1	1		0	0
88	2	0	1	1	76.8148	106.52	53.4	65.8	22.9643	5	1	1	0	0	1	0	1	1	3.85	12.1	14.5	224	11	110	7.7	33.6	0.5	17	5.16667	1.1	18	14	16.4	1.5	2.9	143	2	8.3	33	1.1	0.0333333	0.333333	1	1		0	0
52	1	1	2	1	107.54	142.554	74.0541	92.3378	16.5541	9	0	1	1	1	1	0	0	0	4.03	10.8	15.4	198	12.1	121	3	36.9	4.2	58	7.61111	0.7	17	10	11.6	1.1	4	144	2	7.4	27	0.9	0.0333333	0.333333	1	1		0	0
57	1	1	2	2	62.2174	152.636	84	103.727	15.4783	5	0	0	0	0	0	0	0	0	2.96	10.1	14.4	113	9.1	91	10	28.6	6.35978	32	7.77778	9.3	74	24	10.3	0.9	4.4	132	1	7.6	32	1.1	0.034375	0.34375	1	1		0	0
64	2	1	2	1	73.4194	105.806	66.6452	80.0645	17.9375	5	0	0	0	0	0	0	1	0	3.6	7.5	15.7	248	10.1	101	27	30.3	0.4	13	4.83333	1.3	13	15	11.5	1	4.5	138	1	8.6	32	1.1	0.034375	0.34375	1	1		0	0
40	1	0	1	1	91.7419	107.758	62.1818	76.3438	22.0161	10	1	1	0	0	0	0	0	0	3	4.4	21.3	138	9.8	98	19	29.5	0.7	31	5.94444	3.1	26	17	12.8	1.1	3.7	143	2	8.3	29	1	0.0344828	0.344828	1	1		0	0
70	2	1	2	3	121.235	110.275	53.7255	75.8235	24.4038	17	1	1	0	0	1	0	0	0	4.08	6.1	14.3	157	11.7	117	8	34.2	1.8	20	6.22222	2.8	52	17	13.2	1.1	4.5	147	2	6.1	29	1	0.0344828	0.344828	1	1		0	0
55	1	1	2	1	70.5417	107.85	58.85	73.4138	26.7321	14	1	1	0	1	1	0	0	0	3.57	8.8	14	243	12.4	124	1	36.8	0.2	23	5.16667	3.5	67	14	13.3	1.1	4.4	145	2	4.6	23	0.8	0.0347826	0.347826	1	1		0	0
50	1	1	2	3	126.231	122	78.4583	87.8333	18.5556	5	1	1	0	0	1	1	0	0	2.73	7.3	13.9	140	8.9	89	15.4	26.1	0.9	16	6.22222	1.2	16	11	14.4	1.2	3.7	146	2	7.2	23	0.8	0.0347826	0.347826	1	1		0	0
85	2	0	1	1	89.2917	160.133	72.2	93.0667	18.0417	4	0	1	0	0	0	0	0	0	3.68	7.5	13.4	261	12	120	13.9	35.4	2.3	369	5.38889	0.7	12	11	13.6	1.2	4.4	141	2	8.9	37	1.3	0.0351351	0.351351	1	1		0	0
56	1	1	2	3	128.276	106.448	68.4828	78.3448	21.3281	8	0	1	1	0	1	1	1	1	4.94	10.3	15.6	172	12.2	122	7.8	39.4	5.3	78	5.33333	1.2	22	13	14.2	1.2	4.9	140	2	8.6	34	1.2	0.0352941	0.352941	1	1		0	0
64	2	0	1	1	112.269	141.86	80.44	94.74	22.5185	6	0	1	0	0	1	0	0	0	5.78	6	14.9	226	15.9	159	37.7	47.2	0.8	26	5.05556	0.8	11	18	10.6	1	3.7	142	2	8.1	48	1.7	0.0354167	0.354167	1	1		0	0
23	1	1	2	2	105.4	121.8	67.32	82.48	19.4	10	0	1	0	0	0	0	0	0	5.1	8.8	13.2	226	15.3	153	21.2	46.1	0.4	33	5	0.7	4	15	18	1.7	5.1	143	2	8.6	31	1.1	0.0354839	0.354839	1	1		0	0
50	1	1	2	2	75.2941	111.786	57.2143	69.875	18.4265	12	1	1	0	1	1	0	1	0	3.93	5.4	13.3	274	12.6	126	11.8307	40.1	0.5	88	7.72222	7.1	57	24	13	1.2	5	143	2	8.5	31	1.1	0.0354839	0.354839	1	1		0	0
71	2	1	2	3	72.1515	117.061	56.5151	75.0303	13.5	5	0	0	0	1	0	0	1	0	4.67	9.4	16	263	13.8	138	27.5	41.7	0.5	27	7.22222	0.7	19	12	13.1	1.1	4.1	140	2	8.3	42	1.5	0.0357143	0.357143	1	1		0	0
47	1	1	2	3	123.375	124	72.7083	84.2917	22.375	3	0	0	0	0	0	1	0	0	4.01	15.4	18	465	9.7	97	2.12458	32.6	0.3	15	11.4444	1.2	13	17	12.6	1.2	4.3	135	1	8	25	0.9	0.036	0.36	1	1		0	0
29	1	0	1	1	130.038	130.56	77.92	89.12	32.8462	2	0	0	0	0	0	0	0	0	3.5	18.1	14.6	185	10.6	106	4	32.3	0.4	41	7.55556	0.4	6	15	13.7	1.3	3.8	136	1	6.8	25	0.9	0.036	0.36	1	1		0	0
24	1	0	1	3	100.654	113.542	52.25	66.8	23.5385	2	0	0	0	0	0	0	0	0	3.66	20.2	14.6	577	9.8	98	7.1	31.7	0.6	17	4.55556	0.7	14	19	15.9	1.4	4.6	135	1	9.4	36	1.3	0.0361111	0.361111	1	1		0	0
49	1	1	2	3	82.6923	131	65.64	83.32	17.6154	13	0	1	0	1	0	1	0	0	3.43	10.1	19	34	10.1	101	23	30.9	11.8	107	6.27778	9.3	97	25	16.9	1.6	4.7	145	2	8.4	36	1.3	0.0361111	0.361111	1	1		0	0
78	2	1	2	1	81.1875	106.357	54.6191	70.4524	16.7188	2	0	0	0	1	0	1	1	0	3.36	9.7	13.2	131	10.4	104	18	39	0.6	14	5.38889	0.9	8	14	14	1.3	5	140	2	8.2	33	1.2	0.0363636	0.363636	1	1		0	0
19	1	1	2	3	79.8148	151.468	87.9574	107.468	19.4444	3	0	0	0	0	0	0	0	0	4.63	15.1	12.8	177	15.2	152	8.5	41.9	1.9	1064	4.83333	1.2	12	18	46	4.1	4.1	141	2	9.4	41	1.5	0.0365854	0.365854	1	1		0	0
54	1	1	2	1	102.875	152.417	92.875	106.875	17.3333	5	0	1	0	1	0	0	0	0	5.45	20.9	13.1	196	19.1	191	5.8	54.2	6.1	255	4.27778	1.4	20	20	12.8	1.1	4.4	140	2	8.6	30	1.1	0.0366667	0.366667	1	1		0	0
43	1	1	2	1	89.8378	104.903	54.1857	69.7571	16.8823	8	0	1	0	1	1	1	0	0	3.37	10.6	14.7	346	9.9	99	15	30.3	3.9	204	8.38889	0.5	17	14	15.7	1.4	3.9	147	2	9.5	30	1.1	0.0366667	0.366667	1	1		0	0
79	2	0	1	3	76.8889	136.5	70.3846	88.7692	16.5741	7	0	1	0	1	1	0	0	0	3.48	10.8	13.6	178	10.5	105	2	32.3	1.6	443	8.44444	1.2	26	14	11.2	1	3.6	138	1	9.1	38	1.4	0.0368421	0.368421	1	1		0	0
74	2	1	2	3	80.3333	107.542	54.0417	68.6667	20.76	10	1	0	0	0	1	1	1	1	4.17	12.9	17.1	165	13.2	132	4.7	40.1	2.1	21	5.05556	1.4	28	13	45.1	4.7	4.3	138	1	8.3	27	1	0.037037	0.37037	1	1		0	0
30	1	1	2	1	121.72	152.64	82.6	105.16	17.0385	2	0	1	0	0	0	0	0	0	3.66	14.2	14.1	191	11	110	9	32.7	1	48	9.61111	0.7	15	14	12.9	1.2	3.3	143	2	7.7	27	1	0.037037	0.37037	1	1		0	0
87	2	0	1	1	89.2069	147.071	70.6071	98.1429	20.4828	2	0	0	0	1	0	0	1	0	2.94	15.4	15.2	396	9.4	94	9	29	1	48	4.83333	1.8	79	15	14.2	1.2	3.3	149	2	9	27	1	0.037037	0.37037	1	1		0	0
52	1	1	2	1	106.923	120.942	67.7885	79.6731	32	5	1	0	0	1	0	1	0	0	4.42	19.1	13.2	436	13.6	136	6.3	39.3	0.3	10	19.6667	3.2	76	17	12.1	1	4.9	136	1	7.9	35	1.3	0.0371429	0.371429	1	1		0	0
47	1	1	2	3	103.885	132.261	79.6522	92.0833	23.0769	0	0	0	0	1	0	0	0	0	3.3	19.7	14.2	572	9.7	97	15.8443	29.4	0.6	90	8.27778	0.7	9	14	13.2	1.1	4.3	135	1	8.4	32	1.2	0.0375	0.375	1	1		0	0
25	1	1	2	3	126.615	126.56	69.4	82.12	24.1538	1	0	0	0	1	0	0	0	0	3.56	23.7	13.1	230	10.6	106	7.3	31.9	0.6	13	5.38889	0.8	11	15	15	1.4	3.6	136	1	7.7	32	1.2	0.0375	0.375	1	1		0	0
79	2	1	2	3	90.625	142.304	80.6522	94.6087	25.25	1	0	0	0	0	0	0	1	1	4.21	31	13.9	226	13	130	5	39.3	0.8	47	6.27778	0.6	11	13	14.7	1.4	3.8	136	1	7.7	24	0.9	0.0375	0.375	1	1		0	0
72	2	1	2	3	72.24	110.25	53.4423	70.3846	13.58	6	0	1	0	0	0	1	1	1	4.65	7.2	14	148	14.4	144	8.0808	42.7	1.4	27	8.88889	1.8	31	13	11	1	4.4	139	2	8.7	32	1.2	0.0375	0.375	1	1		0	0
52	1	1	2	3	95.1667	116.167	73.0833	82.5833	26.3333	3	0	1	0	0	0	0	0	0	3.08	12.6	13.8	332	9.6	96	12.3	29.7	0.7	117	9.38889	0.6	22	15	13	1.2	3.6	147	2	7.8	32	1.2	0.0375	0.375	1	1		0	0
69	2	1	2	3	91.8621	120.407	63.5185	76.2593	13.5	7	1	0	0	0	0	0	0	0	2.16	5.9	15.9	232	6.4	64	0.202497	20.7	8.78632	56	5.22222	9.3	121	32	12.9	1.2	5.4	148	2	7.9	32	1.2	0.0375	0.375	1	1		0	0
41	1	1	2	3	112.4	104.75	59.0417	69.0833	26.6923	12	0	1	0	0	1	1	0	0	2.84	19.8	15.3	507	8.3	83	7	27	0.6	30	9.22222	4.2	49	20	15.1	1.4	5.2	133	1	9.8	29	1.1	0.037931	0.37931	1	1		0	0
37	1	1	2	3	127.222	158.615	95.1539	108.846	32.8462	0	0	0	0	0	0	0	0	0	4.19	10	12.3	399	11.8	118	9.8	37.5	0.6	51	5.33333	0.7	12	14	15.2	1.4	4	136	1	9	29	1.1	0.037931	0.37931	1	1		0	0
46	1	0	1	3	122.704	112.64	60.4	72.28	20.1724	5	0	1	0	0	1	1	0	0	4.1	14.7	12.6	212	13.4	134	5.9	37.4	0.7	20	10.2222	1.2	38	19	11.2	1	2.6	131	1	10.4	34	1.3	0.0382353	0.382353	1	1		0	0
61	2	0	1	1	72.4074	110.483	58.3103	75	16.9821	1	0	0	1	0	0	0	0	1	3.08	11.2	13.2	218	8.9	89	11	35	1	253	8.5	0.5	10	11	13.4	1.2	4.5	135	1	8.5	34	1.3	0.0382353	0.382353	1	1		0	0
25	1	1	2	1	71.4706	118.375	54.8125	68.8125	17.1842	9	0	0	0	0	0	0	0	0	4.66	10	11.9	197	13.6	136	19.6242	40.5	1.3	33	5.11111	0.9	13	22	12.5	1.2	3.7	134	1	9.3	36	1.4	0.0388889	0.388889	1	1		0	0
80	2	0	1	1	110.971	99.3235	59.4706	74.9412	21.2571	7	1	1	0	0	1	0	1	1	3.44	10.1	13.7	224	11.5	115	10.4	33.5	1.1	21	5.55556	0.6	15	11	12	1.1	3.3	138	1	7.7	36	1.4	0.0388889	0.388889	1	1		0	0
34	1	0	1	1	127.48	160.417	95.9167	113	22.36	3	0	1	0	1	0	0	0	0	4.36	18.5	13.5	369	12.2	122	9.3	36	0.7	26	7.44444	0.6	13	10	13.5	1.2	4.5	134	1	8.5	28	1.1	0.0392857	0.392857	1	1		0	0
83	2	0	1	1	94.125	127.435	70.913	87.9565	23.75	4	0	1	0	1	0	0	0	0	4.85	6.3	16.3	216	14	140	38.7	35.6	0.3	10	3.72222	0.5	9	17	12.6472	1.049	3.9	145	2	9.2	28	1.1	0.0392857	0.392857	1	1		0	0
66	2	1	2	1	114.068	154.622	80.4595	97.8378	31.4268	11	1	1	0	0	1	1	0	0	5.15	22.2	14.5	190	15.1	151	2.4	45.3	1.2	254	5.72222	2.1	39	15	15.7	1.4	3.6	146	2	6.1	28	1.1	0.0392857	0.392857	1	1		0	0
59	1	0	1	3	105.08	116.16	57.24	70.04	28.48	2	0	1	0	1	0	1	0	0	4.4	11.4	14.8	140	12.1	121	10.7	35.6	0.6	36	5.27778	0.8	12	11	14.2	1.3	3.3	141	2	10.4	33	1.3	0.0393939	0.393939	1	1		0	0
43	1	1	2	1	108.964	115.643	69.25	80.2778	24.5357	13	0	1	0	0	0	0	0	0	2.9	4.5	14.7	31	10.3	103	16	30	4.3	343	5.94444	0.9	7	28	11.4	0.9	3.4	129	1	6.8	35	1.4	0.04	0.4	1	1		0	0
87	2	1	2	1	62.2174	121.417	60.625	78.5	21.8333	6	0	0	0	0	1	0	1	1	2.58	14.6	17.9	310	7.4	74	1.6	23.3	0.5	27	4.11111	7.9	117	23	17.7	1.6	7	134	1	7.8	30	1.2	0.04	0.4	1	1		0	0
62	2	1	2	3	106.444	115.4	68.8	79.32	17.2222	7	0	0	0	1	1	0	0	0	3.89	15.1	14.3	260	12.1	121	4	36	3.3	59	8.72222	0.5	13	15	15.6	1.4	3.2	135	1	7.8	25	1	0.04	0.4	1	1		0	0
79	2	1	2	1	82.4643	168.19	50.7143	82.3182	30.1429	5	0	0	0	1	0	1	1	0	3.86	10.2	15	147	11.9	119	9.9	33.2	3.9	204	13	0.9	16	14	13.3	1.1	3.4	140	2	7.8	35	1.4	0.04	0.4	1	1		0	0
65	2	0	1	1	110.28	142.769	72.0385	90.08	23.4	2	0	1	1	1	0	0	0	0	4.63	18	13.5	221	13.6	136	14.3	41.2	0.8	102	6.33333	1	22	15	13.1	1.1	4.2	141	2	7.5	30	1.2	0.04	0.4	1	1		0	0
65	2	0	1	1	85.0952	111.35	55.1	68.1579	22.8095	1	1	0	0	1	0	1	0	0	3.74	17.1	15.7	436	8.5	85	16.2535	27.5	0.7	871	5.88889	0.9	21	17	14.8	1.3	3.5	141	2	5.3	30	1.2	0.04	0.4	1	1		0	0
70	2	0	1	2	89.6087	108.333	64.6667	87.32	18.0417	8	1	0	0	0	1	0	0	0	2.51	15.4	16.3	101	7.8	78	9.9	23	0.2	15	11.1111	6.5	58	13	14.9	1.3	4.4	141	2	7.2	25	1	0.04	0.4	1	1		0	0
57	1	1	2	1	108.229	163.938	92.6875	108.781	19.6857	5	0	1	0	1	0	1	0	0	5.63	21.3	14.1	379	16.4	164	10	49.5	2.7	278	22	1	16	19	13	1.1	4.1	141	2	8	35	1.4	0.04	0.4	1	1		0	0
66	2	1	2	1	82.1731	106.962	63.9423	76.75	21.0472	6	0	0	1	0	1	1	0	0	5.02	7.1	14.6	190	13.4	134	14.5358	41.8	0.8	123	5.5	1.9	27	15	32.2	3	4.5	141	2	8.5	30	1.2	0.04	0.4	1	1		0	0
37	1	1	2	1	99.8182	129.871	68.2286	86.4143	23.0143	7	0	1	0	1	1	1	0	0	2.92	11.6	14.3	200	9.3	93	17	26.7	0.4	33	11.5	0.8	21	12	15.6	1.4	3.5	146	2	8.1	25	1	0.04	0.4	1	1		0	0
74	2	1	2	1	93	139.733	67.5667	83.2963	22.3235	6	0	0	1	0	1	0	0	0	3.91	10.8	16.6	124	12.4	124	8.6	37.1	0.8	44	9.33333	1.8	38	16	14	1.3	3.8	141	2	7.4	37	1.5	0.0405405	0.405405	1	1		0	0
48	1	1	2	1	97.1154	151.92	104.36	115.28	15.5769	1	0	0	0	0	0	1	0	0	4.2	8.4	19.3	475	11.3	113	10	35.9	0.3	24	12.4444	0.5	4	12	12.3	1.1	4.4	137	1	7.8	27	1.1	0.0407407	0.407407	1	1		0	0
28	1	1	2	1	105.375	131.125	89.8333	98.5	30.625	6	0	0	0	1	0	0	0	0	4.07	10.7	13.4	91	13.8	138	10.2	40.4	1.1	15	7.38889	0.7	6	19	12.7	1.2	4	138	1	8.4	39	1.6	0.0410256	0.410256	1	1		0	0
56	1	0	1	3	93.36	123.88	71.16	83.08	22	6	0	0	0	1	0	1	0	0	3.95	14.4	14.1	191	13.3	133	16.1	38.4	0.4	14	41.3333	2.1	27	35	11.5	1.1	7	128	1	8.8	51	2.1	0.0411765	0.411765	1	1		0	0
67	2	1	2	1	94.7931	101.759	45.9074	63.4074	18.4483	2	0	1	0	0	1	1	1	0	4.45	16.6	15	405	12.3	123	6	29	1.2	8	7.16667	0.8	11	11	16.5	1.5	3.9	133	1	7.5	29	1.2	0.0413793	0.413793	1	1		0	0
35	1	1	2	3	105.923	133.04	78.92	90.8	20.1852	1	0	1	0	0	1	0	0	1	3.37	14.2	14.2	356	11.3	113	11	35.6	0.2	45	6.72222	0.7	13	13	13.3	1.2	4.1	138	1	8.5	29	1.2	0.0413793	0.413793	1	1		0	0
33	1	0	1	1	136.12	136.692	76.2692	93.3846	26.2241	3	1	1	0	0	1	0	0	0	3.76	14.9	15.1	422	10.5	105	18.7	32.6	0.2	13	7.66667	1	20	16	13.6	1.3	3.8	141	2	4.1	24	1	0.0416667	0.416667	1	1		0	0
22	1	0	1	3	90.5278	113.386	71.0286	86.1571	25.5278	11	0	1	0	0	1	0	0	0	2.93	5.9	17.9	250	8.9	89	21	27.2	4.3	439	6.38889	0.5	15	9	17.1	1.5	3.9	146	2	7.1	24	1	0.0416667	0.416667	1	1		0	0
53	1	1	2	1	83	137.958	88.375	99.0417	18.6667	2	0	0	0	1	1	0	0	0	4.15	15.9	13.9	263	12.6	126	14.4	36.5	0.5	22	7.72222	1	21	18	13.8	1.3	4.4	141	2	8.8	43	1.8	0.0418605	0.418605	1	1		0	0
48	1	0	1	3	62.6562	158.926	90.4074	106.704	13.5	7	1	0	0	0	0	0	0	0	3.36	6.7	14.7	83	11	110	14.6	32	1	1064	6.55556	5.2	47	17	15.3	1.3	4	134	1	7.7	31	1.3	0.0419355	0.419355	1	1		0	0
56	1	0	1	2	82.44	160.4	78.8	105.357	18.963	7	0	1	0	0	0	0	0	0	3.62	31.6	18.1	301	11.6	116	15.2	36.6	1.4	61	7.38889	2.5	31	20	11.4	1.1	3.8	146	2	8.1	45	1.9	0.0422222	0.422222	1	1		0	0
36	1	1	2	1	114.84	125.2	62.16	76.4	20.2692	8	1	1	0	0	1	1	0	0	3.02	4.6	12.9	41	10.5	105	14.2	29.6	0.8	87	8.11111	4.3	55	19	12.7	1.1	4	145	2	7	26	1.1	0.0423077	0.423077	1	1		0	0
42	1	1	2	3	99.2963	154.444	87.4444	102.615	20.037	7	0	0	0	0	0	1	0	0	3.5	11.9	15.8	65	11.4	114	4.18747	35.2	0.7	53	9.55556	1.6	9	35	11	1	5	134	1	7.3	42	1.8	0.0428571	0.428571	1	1		0	0
53	1	0	1	1	65.0968	139.034	76.9773	98.4318	18	9	0	1	0	1	1	0	0	0	3.32	16.7	19	334	9.1	91	21.5	28.3	0.4	790	3.66667	0.9	14	10	15.5	1.4	3.9	137	1	8	28	1.2	0.0428571	0.428571	1	1		0	0
47	1	1	2	1	102.72	130.24	76.08	87.52	27.52	1	0	0	0	0	0	1	0	0	4.06	6.3	12.4	182	13.5	135	10.5215	35.7	0.9	19	14.2222	0.7	8	8	13.3	1.2	4.3	129	1	7	30	1.3	0.0433333	0.433333	1	1		0	0
63	2	1	2	1	104.923	111.52	60.8	73	16.94	10	1	1	0	1	1	1	0	0	3.37	21.3	13.4	475	11	110	3.1	32	0.6	30	13.7222	5.4	53	21	13.9	1.2	4.8	133	1	7.8	23	1	0.0434783	0.434783	1	1		0	0
76	2	1	2	1	82.7742	132.913	65.1957	93.6212	24.5645	6	0	1	0	0	1	0	0	0	4.25	15.8	14.3	180	12.8	128	5.8	38.1	0.9	21	6.55556	0.6	15	15	15.7	1.4	3.2	140	2	6.1	23	1	0.0434783	0.434783	1	1		0	0
41	1	0	1	3	103.875	144.833	100.875	110.913	21.2083	3	0	1	0	0	0	0	0	0	4.22	5.5	16.2	143	13.2	132	34.1	37.9	3	106	5.83333	0.6	5	19	13.7	1.2	3.6	138	1	8.2	41	1.8	0.0439024	0.439024	1	1		0	0
44	1	0	1	1	111.458	107.304	78.3913	84.6522	24.5833	5	0	1	0	1	1	0	0	0	4.53	13.2	21.2	108	12.1	121	10.5	38.1	1.43257	25	6.44444	0.4	7	17	12.1	1	3.6	131	1	4.1	25	1.1	0.044	0.44	1	1		0	0
59	1	1	2	1	88	132.478	67.7826	81.8696	16.8889	4	0	0	0	1	0	0	1	1	4.19	9	13.5	72	14.6	146	28.1759	42.6	1	31	5.44444	0.9	5	13	18.4	1.7	3.8	132	1	8.4	34	1.5	0.0441176	0.441176	1	1		0	0
43	1	0	1	1	85.75	168.21	81.2105	98.2	19.5417	3	1	0	0	1	0	0	0	0	4.51	13.7	15.5	306	11.8	118	14.4	34.2	0.5	32	5.16667	3.2	54	15	12.4	1	4.6	129	1	10.4	29	1.3	0.0448276	0.448276	1	1		0	0
34	1	0	1	3	105.423	127.308	78.9423	93.3077	15.1154	0	0	0	0	0	0	0	0	0	4.68	18.8	13.2	308	13.9	139	20.7284	41.8	0.4	7	7.55556	0.4	6	16	14.2	1.2	3.4	138	1	6.8	29	1.3	0.0448276	0.448276	1	1		0	0
51	1	0	1	3	89.1852	156.667	78.1852	108.296	24.2708	5	0	1	0	1	1	0	0	0	4.15	17.4	14.9	297	11	110	13.989	34.4	0.6	22	12.7222	1	16	15	14.8	1.4	4	143	2	7.7	29	1.3	0.0448276	0.448276	1	1		0	0
81	2	0	1	3	108.846	117.48	69.4	80.24	23.2692	5	0	1	0	1	1	0	1	1	4.46	16.6	13.9	216	13.8	138	14	40.4	2	97	5.77778	1.1	25	14	21.2	2	3.8	143	2	8.2	29	1.3	0.0448276	0.448276	1	1		0	0
56	1	0	1	1	87.0323	121.938	58.7812	78.7812	24.8714	4	0	1	1	1	1	1	0	0	2.7	28.7	14.5	494	8.1	81	8	24.7	0.5	21	9.66667	0.7	16	12	14.3	1.2	4.3	138	1	7.7	20	0.9	0.045	0.45	1	1		0	0
29	1	1	2	3	69.96	102.32	66.16	77.88	14.8077	9	0	1	0	0	0	0	0	0	2.17	16	15.2	116	6.5	65	17.3	20.3	2.3	31	7.72222	0.5	6	8	14.3	1.3	4	138	1	7.4	20	0.9	0.045	0.45	1	1		0	0
68	2	1	2	3	84	110.389	65.5278	75.0278	24.5682	5	0	0	0	1	0	0	0	0	4.18	3.3	15.4	162	13	130	25.1438	39	5	327	6.88889	1.1	20	14	14.7	1.4	3.8	138	1	8.2	31	1.4	0.0451613	0.451613	1	1		0	0
40	1	1	2	3	103.36	147.56	85.4	99.6	15.8654	7	0	0	0	1	0	0	0	0	4.95	32.8	14.3	20	15.9	159	6.9	48.1	1.5	51	11.5	0.8	29	13	15	1.3	4.7	141	2	7.1	31	1.4	0.0451613	0.451613	1	1		0	0
91	2	0	1	1	80.8	111.333	57.8518	70.4815	24.6667	5	0	0	0	0	0	1	0	0	3.92	21.1	14.2	123	12	120	2.7	36.1	3.4	610	6.16667	0.7	17	12	11.5	1.1	3.3	146	2	7.2	31	1.4	0.0451613	0.451613	1	1		0	0
59	1	1	2	1	64.24	108.417	51.5417	65.0417	20.64	8	0	0	0	1	1	0	1	1	2.65	9.1	21.5	173	8.9	89	7.1	29.4	2.9	285	4.44444	0.8	10	13	12.8	1.2	3.9	138	1	7.9	33	1.5	0.0454545	0.454545	1	1		0	0
32	1	1	2	1	110.345	129.304	81.9565	92.5217	21.5714	4	1	1	0	1	0	0	0	0	2.07	9.1	16.9	309	7.3	73	12.5	21.5	7.7	19	5.61111	0.7	13	11	14.1	1.3	3.3	149	2	5.5	22	1	0.0454545	0.454545	1	1		0	0
53	1	1	2	1	78.2857	131.333	76.4815	88.4444	23.5357	3	0	0	0	1	0	1	0	0	3.19	9.3	12.9	115	11.82	118.2	15.7803	36	3.41187	60	17.8333	0.6	18	11	19.4424	1.88939	4.7	135	1	8.3	37	1.7	0.0459459	0.459459	1	1		0	0
83	2	1	2	1	72.5417	125.75	70.25	82.3	19.5833	6	0	1	0	0	0	1	1	1	3.45	27.8	15.9	189	10.7	107	2.4	33.1	2	318	9.72222	2.6	62	17	30.7	2.8	5.3	134	1	7.7	39	1.8	0.0461538	0.461538	1	1		0	0
63	2	1	2	1	106.269	155.667	91.7083	107.304	29	5	1	1	0	1	1	1	0	1	6.14	23.1	13.2	219	17.9	179	4	54.2	1.1	85	15.3889	1.7	33	22	13	1.1	5.2	137	1	8.3	39	1.8	0.0461538	0.461538	1	1		0	0
61	2	1	2	1	93.7105	107.73	56.8919	70.6579	17.7821	6	1	1	0	0	1	0	0	1	3.31	26	15.1	362	9.5	95	1	30.2	0.9	15	4.05556	1.1	18	14	16.5	1.5	3.8	150	2	9	39	1.8	0.0461538	0.461538	1	1		0	0
46	1	0	1	2	73.48	91.2	59.04	66.52	18.52	8	0	0	0	0	0	0	0	0	3.78	8.2	15.7	217	11.2	112	4.8	32.1	2.9	209	6.33333	3	85	21	11.4	1	3.1	134	1	8.3	28	1.3	0.0464286	0.464286	1	1		0	0
91	2	0	1	1	66.9412	126.172	60.9655	81.2414	13.5	6	0	1	0	0	0	1	1	1	4.26	23	15.4	212	11.3	113	3	35.1	2.6	459	7.16667	1.1	22	16	12.9	1.1	3.5	136	1	8.2	28	1.3	0.0464286	0.464286	1	1		0	0
54	1	0	1	3	122	137.04	78.36	91.6	20.56	0	0	0	0	0	1	0	0	0	3.76	19.8	13.6	352	11.4	114	6	37	0.4	32	4.94444	0.6	7	12	14.1	1.3	3.6	141	2	6.8	28	1.3	0.0464286	0.464286	1	1		0	0
79	2	1	2	1	91.5833	134.467	70.3333	91.8667	19.0769	6	0	0	0	1	1	0	0	0	4.57	18.8	13.3	245	12.9	129	6.5	39.3	1.7	21	8.66667	0.9	16	14	15	1.3	3.9	137	1	8.7	30	1.4	0.0466667	0.466667	1	1		0	0
68	2	1	2	1	73.0345	120.071	62.75	75.3214	16.2414	8	0	0	0	0	0	0	0	0	4.46	6.1	13.3	172	13.3	133	29.8	40.9	6.47313	16	6.44444	1.3	20	13	11.2	1	3.9	141	2	9.6	34	1.6	0.0470588	0.470588	1	1		0	0
60	2	0	1	1	73.125	155.542	98	115.667	17.8333	3	0	0	0	1	0	1	0	0	3.5	9.7	15.1	215	11.5	115	7.9	34.7	2.9	1064	6.38889	1.2	16	22	14	1.3	2.7	135	1	8.5	40	1.9	0.0475	0.475	1	1		0	0
54	1	1	2	2	106.074	160.308	104.36	117.231	17.8	1	0	0	0	1	0	1	0	0	5.84	17	14.1	194	14.2	142	3	45.3	0.6	116	5.72222	0.9	12	20	13.1	1.2	4	140	2	8.9	42	2	0.047619	0.47619	1	1		0	0
44	1	0	1	1	109.92	109.115	56.8462	72.1539	28.72	9	1	1	1	0	0	0	0	0	4.2	12.4	16.1	434	12.6	126	21.6	37.8	0.3	18	4.38889	1	24	15	12.4	1.1	3	129	1	7.6	23	1.1	0.0478261	0.478261	1	1		0	0
55	1	1	2	1	98.8269	110.88	82.04	91.32	24.0189	4	0	1	0	1	1	0	0	0	4.26	22.5	14.2	577	12.6	126	6.7	39.3	1.4	23	6	0.8	20	13	19.4	1.8	5.5	140	2	7.8	23	1.1	0.0478261	0.478261	1	1		0	0
69	2	1	2	1	98.64	122.31	68.5	80.76	21.7	0	0	0	0	1	0	0	0	0	3.85	8.4	12.9	295	11	110	10.898	32.5	0.7	62	8.27778	0.9	15	14	14.5	1.3	4.9	133	1	9	25	1.2	0.048	0.48	1	1		0	0
71	2	1	2	3	74.4583	106	59.7564	75.7564	21.32	8	0	1	0	0	0	0	1	0	2.86	25.3	12.7	186	8.9	89	17	38	0.6	21	5.16667	0.6	7	10	14.5	1.3	4	142	2	7.87	27	1.3	0.0481481	0.481481	1	1		0	0
40	1	1	2	1	80.6667	115.8	71.44	81.28	20.9677	7	0	1	0	1	0	0	0	0	2.93	11.6	12.3	549	9.2	92	12	28	0.6	34	6.16667	0.5	9	14	12.4	1.1	4.8	146	2	8.6	29	1.4	0.0482759	0.482759	1	1		0	0
68	2	0	1	1	77.6923	99.12	60.2	69.76	14.3833	11	0	1	0	1	0	0	0	0	3.06	15.9	11.9	312	10.8	108	10.9	27	0.6	48	6.88889	0.6	9	16	11.1	1	2.9	125	1	7.3	33	1.6	0.0484848	0.484848	1	1		0	0
33	1	1	2	1	69.88	119.08	65.52	81.16	24.36	7	0	1	0	1	1	1	0	0	3.64	10.8	15	426	10.8	108	14	32.8	0.5	10	9.5	0.6	9	12	22.8	2.1	4.5	137	1	8.9	33	1.6	0.0484848	0.484848	1	1		0	0
65	2	1	2	1	68.1429	121	69.9048	81.7	15.6667	2	0	1	0	1	0	0	0	0	4.2	15.6	13.4	252	12.4	124	14.4309	36.5	3.1	522	7.44444	0.8	12	14	13.3	1.1	3.7	139	2	7.8	33	1.6	0.0484848	0.484848	1	1		0	0
56	1	0	1	3	98.1818	155.619	89.8571	108.524	16.2273	3	0	0	0	1	0	0	0	0	5.55	26	17.8	221	15.9	159	9.9	49.3	1	40	8.77778	0.5	17	16	15.6	1.4	3.9	142	2	9.3	37	1.8	0.0486486	0.486486	1	1		0	0
27	1	1	2	1	132.385	107	62.25	71.3667	21.375	14	0	1	0	1	0	0	0	0	4.88	10.6	12.5	175	15.5	155	10	43.5	1.9	250	7.88889	0.7	7	17	13.4	1.2	3.9	132	1	7.3	41	2	0.0487805	0.487805	1	1		0	0
47	1	1	2	3	113.423	128.08	78.56	89.92	25.5	4	0	0	0	0	0	0	0	0	3.27	11.5	14.2	140	11.3	113	8	34.2	1.8	42	6.44444	1	7	13	12.6	1.2	3.9	136	1	8.3	28	1.4	0.05	0.5	1	1		0	0
80	2	0	1	3	83.0385	149.56	80.96	98.4	17.7778	1	0	0	0	1	0	1	1	0	3.27	20.3	14	321	9.9	99	6	31.9	1.8	104	6.66667	1	16	15	12.3	1.1	4	138	1	7.1	28	1.4	0.05	0.5	1	1		0	0
48	1	0	1	1	99.24	123.907	83.537	98.6923	15.3103	6	1	1	0	1	1	1	0	0	4.16	12	19.6	260	9.9	99	13.9	32.1	0.6	20	5.44444	0.6	10	13	13.5	1.2	3.4	147	2	8.3	34	1.7	0.05	0.5	1	1		0	0
54	1	1	2	1	106.92	109.75	61	71.125	21.8	1	0	0	0	0	0	1	0	1	2.92	12.6	13.9	345	8.4	84	3	26.9	0.4	42	11.7222	0.8	9	14	15.8	1.4	3.8	133	1	7.8	20	1	0.05	0.5	1	1		0	0
52	1	0	1	1	108.036	104.577	67.7692	79.6923	19.6429	6	0	1	0	1	0	0	0	0	3.11	5.8	18.1	156	10.4	104	4	30.2	11.8	84	5.5	0.4	7	20	18.9	1.7	3.7	135	1	7.4	26	1.3	0.05	0.5	1	1		0	0
49	1	1	2	3	77.6667	145	82.1304	96.3043	19.6667	0	0	0	0	1	0	1	0	0	3.32	7.9	18.9	166	10.1	101	18.2125	29.1	0.7	13	8.33333	0.7	6	8	10.8	1	3.8	135	1	8.6	32	1.6	0.05	0.5	1	1		0	0
57	1	1	2	1	83.9434	103.328	53.9508	65.3115	17.1191	7	0	1	0	0	0	1	1	1	4.69	8.7	19	220	13.6	136	7.8	43.2	0.688698	32	8.66667	2.6	59	18	31.9	2.9	5.2	135	1	8.6	32	1.6	0.05	0.5	1	1		0	0
59	1	0	1	1	91.6296	123.846	71.6539	83.6154	24.8518	11	1	1	1	0	1	0	0	1	4.2	7.4	15.6	10	12.4	124	4.9	36.9	1.3	54	12.4444	1.7	50	17	10.8	0.9	3.2	137	1	8.8	32	1.6	0.05	0.5	1	1		0	0
91	2	0	1	1	96	130.482	58.2222	74.6667	26	3	0	1	0	1	0	0	1	0	4.26	3.5	13.5	241	13.8	138	20	40.9	1.2	17	5.77778	1.2	40	14	18.2	1.7	4.4	138	1	8.3	32	1.6	0.05	0.5	1	1		0	0
78	2	0	1	2	109.462	138.96	72.88	88.48	20.44	3	0	1	0	1	0	1	1	0	3.14	10	16.2	340	8.4	84	24	26.5	1.2	190	7.05556	0.5	12	14	17	1.5	3.7	139	2	9	30	1.5	0.05	0.5	1	1		0	0
41	1	1	2	1	125.8	142.522	83.5217	95.6957	21.28	1	0	0	1	1	0	1	0	0	4.68	9.2	14.1	287	13.6	136	12	35.5	0.3	23	12.3333	0.5	9	21	14.2	1.3	4.5	139	2	7.5	36	1.8	0.05	0.5	1	1		0	0
81	2	1	2	1	82.16	113.043	69.6522	83.3043	16.56	4	0	0	0	1	1	1	1	0	4.25	23.6	14.7	141	12	120	2.8	36.6	4.6	127	6.27778	0.9	20	13	23.4	2.1	3.8	140	2	8.7	36	1.8	0.05	0.5	1	1		0	0
71	2	0	1	1	72.1875	133.615	65.8077	81.7037	17.875	7	0	0	0	1	1	0	0	0	4.21	16.5	16	244	12.7	127	7.04462	39.7	9.9	277	5.61111	0.8	16	18	14.8	1.4	3.8	142	2	8.8	26	1.3	0.05	0.5	1	1		0	0
60	2	1	2	1	79.5	128.8	71.8	84.75	17.2727	1	0	0	0	1	0	0	0	0	4.19	16.7	13	236	13	130	14.4021	36.9	1.3	21	7.44444	0.8	7	12	11.8	1.1	4	135	1	9.5	37	1.9	0.0513514	0.513514	1	1		0	0
83	2	1	2	3	67.3333	103	63.1852	73.2963	19.8	6	0	0	0	0	0	0	0	1	4.08	10.4	13.7	179	11.5	115	8.6	35.6	3.5654	313	6.38889	1.2	29	16	14	1.2	4.1	138	1	8.2	37	1.9	0.0513514	0.513514	1	1		0	0
80	2	1	2	1	79.28	123.44	65.72	78.8	19.72	5	1	0	0	0	0	1	1	1	3.92	10.4	14.7	143	12	120	30.4324	36	3.6	171	5.27778	1.5	26	12	13.2	1.1	3.6	145	2	8.3	37	1.9	0.0513514	0.513514	1	1		0	0
80	2	1	2	1	74.6539	115.458	55.2917	70.25	20.8077	8	0	0	0	1	0	0	1	0	3.63	17.3	14.2	191	11.3	113	8.6	34.3	4	224	10.5	1.4	24	15	14.2	1.3	4	134	1	8.3	31	1.6	0.0516129	0.516129	1	1		0	0
33	1	0	1	3	113.385	123.5	74.9583	85.3333	21.0357	3	0	0	0	0	1	0	0	0	4.08	16.1	12.1	195	11.8	118	8.3	36.9	5.81428	311	5.61111	0.6	9	12	12.7	1.2	3.5	137	1	8.8	31	1.6	0.0516129	0.516129	1	1		0	0
46	1	1	2	1	114.115	127.458	83.1667	94.0833	31.3333	3	0	1	0	0	0	1	0	0	4.43	16.8	13.1	283	13.6	136	6	38.8	0.8	35	8	0.7	9	18	14	1.2	4.4	139	2	8.7	31	1.6	0.0516129	0.516129	1	1		0	0
32	1	1	2	1	135.897	124.792	81.5833	91.375	14.5517	3	1	1	0	1	0	0	0	0	4.38	12.2	13.1	197	15.4	154	14.6	45.4	0.7	44	6.88889	1.5	10	17	12.5	1.2	4.8	130	1	7.9	29	1.5	0.0517241	0.517241	1	1		0	0
46	1	0	1	1	77.5263	105.819	55.1293	68.069	14.8965	1	0	0	0	0	0	0	0	0	3.58	19.1	14.9	211	10.4	104	1.41741	36	0.6	210	8.77778	0.7	12	13	14.7	1.3	4.4	138	1	8.4	27	1.4	0.0518519	0.518519	1	1		0	0
81	2	1	2	1	113.353	133.214	54	72.2857	21.8	3	0	1	0	1	1	0	1	0	4.77	10.8	15.6	163	14.2	142	9.6	43.6	0.6	54	10.5556	1.1	34	15	15.5	1.4	3.9	138	1	8.1	27	1.4	0.0518519	0.518519	1	1		0	0
47	1	0	1	1	127.167	102.571	51.5714	66.1429	23.4286	10	0	1	0	0	1	0	0	0	2.82	7.7	13.8	110	9.5	95	3	28.8	1.2	126	7.88889	0.9	14	12	15.8	1.4	4.1	141	2	5.7	27	1.4	0.0518519	0.518519	1	1		0	0
40	1	1	2	1	98.5556	99.9444	61.8333	72.1852	24.0893	11	0	1	0	0	1	0	0	0	4.21	12.8	13.9	181	13.2	132	13	42.2	2.5	21	5.83333	1.2	18	11	12.8	1.2	4.2	132	1	7.3	25	1.3	0.052	0.52	1	1		0	0
53	1	0	1	3	119.88	136.08	64.6	82.6667	19.08	1	0	0	0	0	0	1	0	0	3.46	15.5	13.2	263	10.4	104	7.3	31.8	0.5	21	9.44444	0.6	11	8	13.2	1.1	3.6	141	2	7.7	23	1.2	0.0521739	0.521739	1	1		0	0
39	1	0	1	3	112.24	112.654	58.8462	72.9615	27.1731	11	0	1	0	1	0	0	0	0	3.76	21.8	14.5	133	14.3	143	4	42.5	0.7	28	5.88889	0.4	3	13	16	1.5	3.4	144	2	5.7	23	1.2	0.0521739	0.521739	1	1		0	0
51	1	0	1	3	92.1154	117	71.1429	85.5882	23.5769	8	0	1	0	1	0	0	1	1	3.99	6.9	16.6	109	15	150	14.2	44.8	0.7	69	10.4444	0.6	8	16	11	1	3.9	137	1	7.8	36	1.9	0.0527778	0.527778	1	1		0	0
52	1	1	2	1	123.962	115.192	72.8846	81.7308	24.8462	1	0	0	0	0	1	0	0	0	5.19	15.5	13.6	161	15	150	8.4	47.1	0.6	11	5.88889	0.7	16	11	15.8	1.5	3.9	140	2	8.2	34	1.8	0.0529412	0.529412	1	1		0	0
44	1	1	2	2	77.9167	102.1	68.55	77.0714	18.4286	8	1	1	0	1	1	1	0	1	3.52	4.8	15.9	254	11.3	113	6.2	34.9	1.75112	29	6.83333	1.6	35	19	14.8	1.3	4.3	142	2	8.8	34	1.8	0.0529412	0.529412	1	1		0	0
38	1	1	2	1	104.314	120.621	63.6552	76.1034	17.5571	1	0	1	0	1	0	0	0	0	3.83	12.6	13.4	249	10.6	106	17.4	33.9	1.1	99	8.05556	0.6	10	15	62.3	5.8	4.3	134	1	8.6	30	1.6	0.0533333	0.533333	1	1		0	0
59	1	1	2	1	76.7917	107.067	65.9667	78.2667	19.96	12	0	0	1	1	1	0	0	0	3.17	8.9	13.9	208	11.1	111	6.44529	32.3	0.3	16	8.61111	9.3	121	34	11.7	1.1	3.8	141	2	5.5	30	1.6	0.0533333	0.533333	1	1		0	0
65	2	1	2	3	104.862	115.37	68.8889	81.2143	19.7833	9	1	1	0	1	1	0	0	1	4.88	20.8	13.3	477	15.5	155	8	46.7	1.5	56	5.83333	1.1	25	11	12.4	1.1	4.2	137	1	8.8	28	1.5	0.0535714	0.535714	1	1		0	0
61	2	1	2	1	107.68	125.92	66.16	79.44	25.3269	6	0	1	0	1	1	0	0	0	3.27	39.8	16.6	524	10.4	104	4	34.3	0.4	30	6.5	1.1	19	17	14.3	1.3	4	150	2	8.3	28	1.5	0.0535714	0.535714	1	1		0	0
44	1	1	2	1	95.5	120.694	68.3611	84.8611	22.25	3	0	1	0	0	0	1	1	1	3.3	11.7	12.9	180	9.8	98	21.5656	27.5	1.00052	25	11.6111	0.5	12	19	20.9	1.9	3.4	131	1	7.9	26	1.4	0.0538462	0.538462	1	1		0	0
59	1	1	2	1	107.6	130.154	74.2692	91.9231	24.8269	9	0	0	0	1	1	0	0	0	4.52	16.5	13.4	110	13.6	136	3	41.8	0.6	167	10.7222	3.3	48	27	14	1.3	4.6	131	1	6.9	26	1.4	0.0538462	0.538462	1	1		0	0
26	1	1	2	3	93.1304	121.435	72.2609	83.087	19.8333	9	0	1	0	1	1	0	0	0	3.83	10.5	12.6	224	11.5	115	2.4	38.6	1	124	5.11111	0.5	15	17	13.6	1.2	4	144	2	8.5	37	2	0.0540541	0.540541	1	1		0	0
68	2	1	2	1	85.9189	130.143	57.9714	74.2286	15.0303	3	1	0	0	1	0	1	0	1	4.32	33.9	12.9	271	13.8	138	2	42.2	0.5	160	10.1667	1.5	30	11	12.9	1.2	5.2	145	2	9.1	37	2	0.0540541	0.540541	1	1		0	0
34	1	1	2	3	107	117.125	65.8333	77.3333	20.4828	9	0	1	0	0	1	0	0	0	3.3	15.2	14.4	148	10.1	101	15	31	1.9	40	6	0.7	6	13	13.2	1.2	4.1	135	1	7.8	24	1.3	0.0541667	0.541667	1	1		0	0
56	1	0	1	1	109.72	148.522	77	95.9565	26.68	0	0	0	0	1	0	0	0	0	3.59	18.8	13.2	172	10.6	106	9.8	33.7	1.1	27	14.3333	0.6	20	11	13	1.2	3.7	141	2	8.8	24	1.3	0.0541667	0.541667	1	1		0	0
29	1	0	1	2	109.16	109.913	63.3913	77.3913	29.7083	1	0	0	0	0	0	0	0	0	4.17	15.8	14.6	232	11.8	118	13	35.2	0.6	13	5.72222	0.5	5	12	12	1.1	4.9	137	1	8.1	35	1.9	0.0542857	0.542857	1	1		0	0
56	1	0	1	1	114.333	141.962	76.2692	95.5769	19.6	5	0	0	0	0	0	0	0	1	4.14	31	15.5	298	12	120	6	34.6	0.8	20	3.27778	0.6	11	14	24.1	2.3	2.8	137	1	7.8	22	1.2	0.0545455	0.545455	1	1		0	0
37	1	1	2	1	110.833	148.792	89.2083	103.083	24.125	1	0	0	1	0	0	1	0	0	4.53	9.6	12.8	165	14.3	143	11.8081	39.6	0.2	12	15.2222	0.6	7	20	13.2	1.2	4.4	141	2	6.2	33	1.8	0.0545455	0.545455	1	1		0	0
49	1	1	2	1	118.952	108.191	69	76.5238	27	4	0	0	0	1	1	0	0	0	3.83	13.1	13.4	146	12.2	122	5.7	36.8	0.2	6	8.77778	1.1	4	8	11.2	1	5.6	137	1	6.1	31	1.7	0.0548387	0.548387	1	1		0	0
51	1	1	2	1	118.875	140.8	76.16	93.96	26.66	8	1	0	0	0	1	0	0	0	3.97	14.6	14.6	272	14	140	3	40.8	0.3	34	7.11111	0.7	16	16	14.6	1.3	3.5	138	1	7.4	31	1.7	0.0548387	0.548387	1	1		0	0
63	2	0	1	1	107.444	165.931	98.7586	117.231	28.8148	2	0	1	0	1	1	0	0	0	3.96	19.8	14.3	461	12.1	121	10.2957	36.9	0.5	833	6.94444	0.7	19	16	19.1	1.7	3.1	140	2	7.8	31	1.7	0.0548387	0.548387	1	1		0	0
33	1	1	2	2	108.667	116.936	61.4516	77.7419	16.7407	3	0	1	0	0	0	0	0	0	4.66	5.2	16	283	13.3	133	9.6	43.2	1.11967	30	7.44444	1.1	19	13	10.4	1	4.6	142	2	9.6	31	1.7	0.0548387	0.548387	1	1		0	0
34	1	1	2	1	95.1154	120.167	73.6667	86.875	18.9038	7	0	1	0	0	1	0	0	0	3.72	14	12.8	159	12.3	123	14.2	37.4	1.5	46	9.27778	1.5	22	14	13.8	1.3	3.5	139	2	5.5	20	1.1	0.055	0.55	1	1		0	0
35	1	0	1	1	110.84	128.84	87.52	99.52	22.6	4	0	0	1	1	1	1	0	0	4.95	17.8	16	145	15.8	158	12.1832	45	1.9	965	14.8889	0.5	9	20	14.9	1.4	3.5	132	1	8.2	29	1.6	0.0551724	0.551724	1	1		0	0
84	2	0	1	1	110.217	152.76	76.48	93.8	27.0556	4	0	0	1	1	0	0	1	0	4.15	23.1	13.3	164	13.7	137	10	40	5	518	6.94444	0.9	20	16	17.4	1.6	2.9	140	2	8.1	29	1.6	0.0551724	0.551724	1	1		0	0
27	1	1	2	3	93.8148	131.12	80.92	91.68	14.6296	2	0	1	0	1	0	0	0	0	2.94	9.6	15.9	517	8.9	89	10.3	28.2	0.9	42	9.11111	1	47	20	18	1.6	4.1	146	2	10.4	47	2.6	0.0553191	0.553191	1	1		0	0
48	1	0	1	1	80.1071	105.704	61.4815	71.8518	16.3393	4	0	1	0	1	0	0	0	0	3.89	14.2	14.89	213.76	11.82	118.2	19.8731	35.6	0.3	35	6.27778	0.6	8	14	11.4	0.9	4.3	141	2	7.4	36	2	0.0555556	0.555556	1	1		0	0
70	2	0	1	3	122.208	141.375	68.9583	86.75	15.82	11	1	1	0	1	1	1	1	0	5.27	16.8	14.4	214	15.1	151	3	48.1	0.7	176	12.7222	0.7	35	16	14.4	1.3	3.8	141	2	6.7	27	1.5	0.0555556	0.555556	1	1		0	0
53	1	1	2	3	117.286	130.143	83.9286	93.4286	30.1786	3	0	0	0	1	0	0	0	0	3.86	15.7	13.4	205	11.82	118.2	2	36	1.6	10	15.7778	0.6	12	23	11.4	1.1	4.4	137	1	7	34	1.9	0.0558824	0.558824	1	1		0	0
73	2	0	1	2	100.292	137.368	54.7368	71.6316	24.5	7	1	1	1	0	0	1	0	0	2.95	17.4	13.6	402	9	90	6	30.4	5.6	165	8.27778	2.1	28	15	13.9	1.3	4.7	136	1	8.7	25	1.4	0.056	0.56	1	1		0	0
88	2	0	1	1	87.3461	119.538	53.1923	71.5385	17.2308	4	1	0	0	0	0	0	0	0	2.73	7.4	16.3	156	9.2	92	9.33728	27.2	1.2	97	4.61111	1.4	50	11	14.6	1.3	4.1	137	1	8.4	25	1.4	0.056	0.56	1	1		0	0
70	2	1	2	3	93.0769	161.538	87.8846	104.962	25	3	0	0	0	1	0	1	0	0	5.32	20.5	14.5	224	15	150	3	46.4	0.7	42	8.83333	3.1	77	19	12.4	1.1	3.6	150	2	8.1	32	1.8	0.05625	0.5625	1	1		0	0
54	1	0	1	1	84.8846	122.714	68.4643	85.0357	21.8704	11	0	1	0	0	1	1	0	0	6.14	14.9	13.5	324	16.6	166	37.5	53.2	0.996272	24	25.5556	0.8	29	19	11	0.9	4.1	137	1	8.8	39	2.2	0.0564103	0.564103	1	1		0	0
69	2	1	2	1	98.2143	118.154	69	80.5769	21.6071	3	0	0	0	1	1	0	0	0	3.66	10.8	14.9	398	9.5	95	18.8228	29.5	2.8	170	5.83333	0.5	8	14	14.2	1.2	3.5	134	1	8.9	23	1.3	0.0565217	0.565217	1	1		0	0
76	2	1	2	3	96.8846	119.107	54.5179	69.9074	23.8929	6	1	1	0	1	1	1	0	0	3.4	5.6	14.1	131	9.9	99	3	29.8	1.2	79	6.33333	0.5	23	16	13.4	1.2	6.4	136	1	7.9	23	1.3	0.0565217	0.565217	1	1		0	0
62	2	0	1	1	87.6923	144.517	68.0862	90.963	18.3793	9	0	1	0	1	1	1	0	0	2.98	6.9	13.6	109	9.4	94	11	29.3	2.8	174	4.55556	0.6	17	12	13.3	1.1	4.2	138	1	7.8	23	1.3	0.0565217	0.565217	1	1		0	0
54	1	1	2	1	111.559	149.296	91.1111	100.929	23.5484	1	0	0	0	1	0	0	0	0	4.49	9.9	12.3	234	14.9	149	11	41.1	0.5	32	7.27778	0.8	13	13	13.2	1.2	3.8	139	2	6.6	30	1.7	0.0566667	0.566667	1	1		0	0
44	1	1	2	3	127.37	137.429	84.75	100.5	22.8889	4	1	1	0	0	1	0	1	0	3.64	28.8	12.9	218	10.8	108	4	34.3	1.5	46	5.55556	1	35	15	13.3	1.2	4.1	137	1	8.1	21	1.2	0.0571429	0.571429	1	1		0	0
72	2	1	2	1	73.92	113.08	56.12	75.04	14.9231	6	0	0	0	0	0	0	1	1	4.66	10.1	11.9	182	15.1	151	13.6	43.2	0.5	19	7.55556	1.3	20	16	12.6	1.2	4.1	140	2	9.5	35	2	0.0571429	0.571429	1	1		0	0
35	1	1	2	1	97.1034	152.038	92.4615	105.231	13.931	3	0	0	0	1	0	0	0	0	4.18	12.4	12.1	164	13.8	138	11.0596	41	0.8	84	5	0.6	7	18	13.3	1.1	3.9	141	2	8.1	42	2.4	0.0571429	0.571429	1	1		0	0
57	1	0	1	1	99.9583	106.167	60.75	71.25	25.2708	10	0	0	0	1	1	1	0	0	3.49	17.3	14.3	229	10.1	101	6.8	30.5	4.6	174	8.27778	0.8	16	16	16.8	1.5	2.7	135	1	7.5	28	1.6	0.0571429	0.571429	1	1		0	0
58	1	0	1	1	79.7027	126.784	56.6216	80.3784	16.2237	10	0	1	0	0	0	1	0	0	3.54	2.1	19.5	82	7.3	73	13.7	25.4	2.5	30	7.33333	0.6	8	12	30	2.7	4	138	1	8.3	28	1.6	0.0571429	0.571429	1	1		0	0
54	1	1	2	1	95.7188	129.032	81.7742	95.9355	19.9032	3	0	1	1	1	0	1	0	0	4.26	17.3	15	162	12.5	125	13.1325	39.3	4.1	33	8.55556	0.8	15	15	14.5	1.3	4	136	1	7.6	26	1.5	0.0576923	0.576923	1	1		0	0
55	1	1	2	1	91.1667	131.478	85.6522	98.913	27.96	3	0	0	0	0	0	0	0	1	3.42	19.9	14.6	338	9.1	91	4.6	27	0.7	11	5.16667	0.5	7	20	20.1	1.8	3.5	133	1	8.4	31	1.8	0.0580645	0.580645	1	1		0	0
36	1	1	2	1	127.24	145.32	87.2	98.92	17.0556	12	1	0	0	1	1	0	0	0	5.08	16.4	13.8	265	15.9	159	6.7	45.5	8.5	391	12.1667	1	19	16	16.5	1.5	4.3	138	1	7.4	31	1.8	0.0580645	0.580645	1	1		0	0
69	2	1	2	1	87.5217	108.5	50.7308	67.7308	18.24	7	1	0	0	1	0	1	1	0	2.31	7.2	13.1	104	7.7	77	20	36	1.5	153	6.55556	0.8	10	12	41.9	4.6	3.9	144	2	8.3	24	1.4	0.0583333	0.583333	1	1		0	0
81	2	1	2	1	102.118	108.472	46.1944	65.7778	20.5405	9	0	1	1	0	0	0	1	1	4.19	9.1	16.3	158	12.3	123	9	37.2	1.9	26	6.22222	1.2	19	16	11.7	1.1	3.7	139	2	8.9	36	2.1	0.0583333	0.583333	1	1		0	0
75	2	1	2	3	81.5926	129.321	52.4286	79.1786	29.0741	6	1	1	0	0	1	1	0	1	4.68	12.6	19.5	226	12.1	121	10.6	38.9	4.77582	9	17.8889	1.8	39	16	13.6	1.2	4.1	142	2	8.6	36	2.1	0.0583333	0.583333	1	1		0	0
78	2	0	1	3	91.0833	113.405	45.8214	61.5156	21.4737	6	0	1	0	0	1	1	0	1	2.51	11.4	15	364	7.4	74	9	22.1	0.3	62	6.94444	0.9	27	14	13.7	1.3	4.4	134	1	9.5	22	1.3	0.0590909	0.590909	1	1		0	0
67	2	1	2	3	107.792	154.783	82.7391	99.0435	25.96	0	0	0	1	1	0	1	0	0	3.61	10.4	13.5	174	11.6	116	15	33	0.7	6	7.94444	0.5	17	10	13.5	1.2	4	133	1	5.9	27	1.6	0.0592593	0.592593	1	1		0	0
65	2	0	1	1	63.7692	146.077	65.5385	93.3846	20.1852	5	0	1	0	1	1	0	0	0	3.94	10.3	13	156	12.2	122	8.6	35.2	0.3	94	7.22222	0.6	13	18	11.1	1	4.1	137	1	8.3	32	1.9	0.059375	0.59375	1	1		0	0
59	1	0	1	1	95.375	102.458	57.375	67.7083	26.6667	4	1	0	0	0	0	0	0	0	4.61	17	13.5	327	13.6	136	8.4	39.6	0.3	54	7.83333	1.5	17	16	11	1	4.1	144	2	10	32	1.9	0.059375	0.59375	1	1		0	0
55	1	1	2	1	71.871	118.448	61.6897	80.0345	19.197	13	1	0	0	1	1	0	0	0	3.19	8.8	14	290	10.5	105	2.74758	31.4	0.3	40	5	1.7	29	12	12.2	1	4.9	137	1	7.3	37	2.2	0.0594595	0.594595	1	1		0	0
48	1	1	2	1	81.2692	126.778	67	83.6296	17.2778	5	0	1	0	0	1	0	0	0	2.99	4.2	15	228	9.1	91	19.2	28	0.6	38	9.94444	0.9	7	10	14.4	1.2	3.5	141	2	8.1	25	1.5	0.06	0.6	1	1		0	0
58	1	0	1	3	82.9	109.571	68.7857	80.8571	14.95	1	0	0	0	1	1	1	0	0	3	12.3	16.1	140	9.2	92	3.9	32	2.79333	26	4.83333	1.2	39	11	11.7	1.1	4.2	137	1	9.5	28	1.7	0.0607143	0.607143	1	1		0	0
76	2	0	1	1	94.2143	142.536	56.0536	84.3393	15	8	0	1	0	0	0	0	0	0	2.45	8.7	15.6	139	7.8	78	22.4737	22.9	0.9	29	4.5	5.4	52	19	15.2	1.3	5.7	137	1	7.5	23	1.4	0.0608696	0.608696	1	1		0	0
56	1	0	1	1	97.9565	113.304	59.913	71.3478	16.2174	9	0	0	0	0	0	1	0	0	3.69	10.1	15.8	142	9.7	97	3	31.9	2	102	8.27778	1.5	26	10	42.1	3.8	5	142	2	7.6	31	1.9	0.0612903	0.612903	1	1		0	0
77	2	0	1	3	83.8333	123.167	66.2917	79.5833	15.25	5	0	0	0	1	1	0	0	0	4.22	22	14.1	247	13.2	132	3	38.7	5.8	317	7.44444	0.9	14	18	16	1.5	3.7	139	2	7.6	26	1.6	0.0615385	0.615385	1	1		0	0
25	1	1	2	2	100.326	116.644	66.3333	76.7333	18.8298	1	0	1	0	0	0	1	0	1	4.61	6.1	14.3	266	13	130	10.8	41	1.1	36	4.33333	1.3	15	18	14.8	1.4	4.4	138	1	9.4	34	2.1	0.0617647	0.617647	1	1		0	0
57	1	1	2	1	90	114.44	60.36	73.2	21.76	7	0	0	0	1	0	1	0	1	4.44	11.3	12.7	218	13.9	139	15.4626	43.1	7.9	193	19.3889	1.1	17	20	12	1.1	5.2	139	2	9.3	34	2.1	0.0617647	0.617647	1	1		0	0
76	2	1	2	1	71.7692	138.48	62.88	81.32	18.4615	2	1	1	0	0	0	0	0	0	3.45	13.5	15.2	172	10.1	101	17.9	29.6	0.4	13	6.55556	1.5	45	9	14.2	1.3	4.2	146	2	6.8	21	1.3	0.0619048	0.619048	1	1		0	0
42	1	0	1	1	113.875	128.952	87.9524	97.6191	26.4583	7	1	1	0	0	1	0	0	0	4.07	10.1	14.1	197	14.3	143	8	41.6	1.1	138	6.88889	2	20	9	14.3	1.2	4.1	137	1	6.6	24	1.5	0.0625	0.625	1	1		0	0
73	2	0	1	3	78.56	105.5	64.4333	78.5833	18.6538	9	0	1	1	0	1	0	0	0	3.92	17.2	13.2	192	12.2	122	3	37.1	0.7	38	7.94444	0.8	22	19	17.5	1.6	3.6	140	2	7.4	24	1.5	0.0625	0.625	1	1		0	0
30	1	0	1	1	96.3103	122.31	68.5	75.2143	26.45	13	1	0	0	0	1	1	0	0	3.12	13.9	19	124	8.2	82	10.9	27.7	1.1	16	41.3333	1.6	45	30	13.1	1.2	2.6	150	2	7.9	32	2	0.0625	0.625	1	1		0	0
75	2	0	1	1	76.1304	101.261	52.1957	70.2391	18.7935	7	0	1	0	1	0	0	0	0	3.28	16.1	15.1	182	10.6	106	10.3198	44	2.4	302	5.83333	0.8	19	17	18	1.6	4.3	142	2	8.9	27	1.7	0.062963	0.62963	1	1		0	0
91	2	0	1	2	73.3704	159.518	53.6667	85.2222	21.6296	2	0	0	0	1	0	1	0	0	3.65	14.3	14.5	144	11.7	117	10.4246	34.5	2.2	569	8.16667	1.3	16	14	13.2	1.1	4	142	2	8.9	27	1.7	0.062963	0.62963	1	1		0	0
31	1	0	1	2	110.96	100.625	66.2917	73.48	19.2	2	0	0	0	0	0	1	0	0	4.31	18.2	12.9	250	12.2	122	17.8	35.4	0.2	17	12.7778	0.8	10	27	11.5	1.1	2.7	141	2	8.2	38	2.4	0.0631579	0.631579	1	1		0	0
28	1	1	2	1	133.583	122.182	69.9545	81.0455	21.2917	2	0	0	0	0	0	0	0	0	3.27	20.4	12.3	158	10.9	109	6.3	32	0.4	12	5.94444	0.7	8	16	12.2	1.1	4.2	131	1	8.2	30	1.9	0.0633333	0.633333	1	1		0	0
58	1	1	2	1	79.7895	133.25	68.75	79.35	21.1053	9	0	1	0	0	0	1	0	1	2.57	4.7	20	80	7.1	71	23.3	23.5	0.6	25	23.5	1.1	37	18	12.1	1.1	4.5	140	2	9.1	33	2.1	0.0636364	0.636364	1	1		0	0
31	1	1	2	3	105.667	123.875	59.2917	74.0833	24.42	11	1	1	0	0	1	0	0	1	2.43	19.6	20.2	375	8	80	7.6	25.6	5.4	32	6.83333	4.3	94	23	14.1	1.3	4.1	139	2	8.7	36	2.3	0.0638889	0.638889	1	1		0	0
50	1	1	2	3	107.5	124.462	65.4615	81.282	23.675	14	1	1	0	0	1	1	0	0	4.78	27.2	20	256	11.5	115	3	33.9	0.8	88	21.8333	2	33	26	35.6	3.2	5.8	139	2	9.1	36	2.3	0.0638889	0.638889	1	1		0	0
68	2	0	1	1	106.722	134.529	69.4706	91.7059	21.6923	6	0	1	0	0	1	0	0	0	4.44	27.8	12.8	214	14.2	142	8.8	42.7	0.2	26	7.55556	0.9	23	15	15.3	1.4	4	140	2	4.8	31	2	0.0645161	0.645161	1	1		0	0
60	2	1	2	3	80.9737	113.053	61.3684	78.1579	21.9872	11	0	1	0	0	0	1	0	0	4.64	13.1	13.9	221	12.2	122	5.60208	36.5	0.4	33	14.6667	1.1	43	11	12.6	1.1	3.9	133	1	8.6	34	2.2	0.0647059	0.647059	1	1		0	0
91	2	0	1	1	83.4815	115.4	49.88	65.32	21.1482	3	0	0	0	0	0	0	1	0	3.86	10	12.9	236	12.1	121	5	36.4	0.5	50	5.72222	0.7	22	13	13.9	1.2	4	144	2	8.1	34	2.2	0.0647059	0.647059	1	1		0	0
79	2	1	2	1	75.4231	148.419	56.4839	83.7742	23.7308	4	0	1	0	1	0	1	0	0	5.01	11.2	16.1	175	13.4	134	14.3465	43.4	0.5	30	8.88889	1.5	23	17	13.6	1.3	4.4	140	2	9	29	1.9	0.0655172	0.655172	1	1		0	0
55	1	1	2	3	126.586	108.99	64.0968	76.9274	30.9113	20	1	1	0	1	1	0	1	0	4.45	17.1	13	136	13.8	138	19.7	39.8	5.5	55	11.4444	4.2	53	15	15.5	1.4	5	144	2	6.4	29	1.9	0.0655172	0.655172	1	1		0	0
65	2	1	2	1	111.84	109.083	78.25	88.25	18.44	3	0	0	0	0	0	1	1	1	4.39	25.9	14.8	199	13.1	131	6.3	40.9	1	18	12	2.7	37	16	16	1.5	5.1	140	2	7.8	32	2.1	0.065625	0.65625	1	1		0	0
91	2	0	1	1	119.462	109.28	59.56	71.72	20	3	0	0	0	0	0	0	1	1	3.39	10	15.8	229	10.1	101	38.7	29.8	0.3	28	15.9444	2.2	82	19	38.4	4	4.4	131	1	9	39	2.6	0.0666667	0.666667	1	1		0	0
71	2	1	2	3	92.9032	108.107	58.8214	69.8929	22.4828	9	0	1	0	0	0	0	0	0	2.56	11.8	13.8	175	7.3	73	6.1	23.8	9	78	8.77778	1.5	16	16	10.5	1	4.9	132	1	7	27	1.8	0.0666667	0.666667	1	1		0	0
66	2	1	2	1	89.4884	121.815	74.1111	85.2222	21.5833	2	1	0	0	1	1	0	0	0	4.62	21.4	14.4	192	14.5	145	8.2	42.3	1.4	119	5.72222	1.3	15	24	12.4	1.2	5.6	138	1	5.8	27	1.8	0.0666667	0.666667	1	1		0	0
43	1	0	1	1	122.577	112.92	60.68	74.0769	24.38	6	1	1	0	0	1	0	0	0	3.44	17.2	14.6	215	10.8	108	5	32.3	0.2	18	6.83333	0.8	9	11	13	1	4.4	135	1	5.7	30	2	0.0666667	0.666667	1	1		0	0
33	1	0	1	2	119	141.391	92.1739	103.261	21.7917	1	0	0	0	1	0	0	0	0	3.52	6.1	14.4	182	11.5	115	11.3	34.1	0.4	36	5.5	0.9	9	15	12.1	1.1	5.9	141	2	7.2	24	1.6	0.0666667	0.666667	1	1		0	0
51	1	1	2	1	99.1923	124.308	74.9231	86.6539	23.6923	3	0	1	1	1	0	0	0	0	3.25	19.5	13.8	369	10.4	104	7	30.9	0.3	22	8	0.7	11	17	15.4	1.4	4.7	136	1	9.2	31	2.1	0.0677419	0.677419	1	1		0	0
36	1	1	2	3	116.556	145.417	76.625	91.375	22.1482	1	1	0	1	0	0	0	0	0	5.17	16.7	13.4	187	16.4	164	5	47.7	0.8	20	5.16667	1.4	30	23	15.9	1.5	4.4	139	2	6.5	31	2.1	0.0677419	0.677419	1	1		0	0
61	2	1	2	1	136.12	124.5	90.5	99.5	32.8462	9	0	1	0	0	1	0	1	0	4.96	18	14.3	219	15.3	153	4.5	44.7	3.3	252	7.83333	1.5	44	13	15	1.4	5.2	139	2	7.5	28	1.9	0.0678571	0.678571	1	1		0	0
61	2	0	1	1	98.6539	128.231	65.16	83.9615	30.2308	3	0	1	0	0	1	0	0	0	2.89	21.9	15.2	365	8.5	85	10	24.8	0.9	25	9.88889	1	23	14	15.4	1.3	3.4	141	2	7.9	25	1.7	0.068	0.68	1	1		0	0
80	2	1	2	3	114.931	114.64	69.56	83.16	22.0167	7	0	1	0	0	1	0	1	1	2.87	17.9	15	294	9.1	91	3	27.3	0.818529	110	6.22222	0.6	18	18	13.8	1.3	2.9	150	2	7.6	19	1.3	0.0684211	0.684211	1	1		0	0
62	2	1	2	2	121.04	146.958	91.875	103.583	22.68	4	0	1	0	1	0	1	0	0	4.54	10.4	14	142	14.5	145	4	40.7	1.8	104	13.3333	1	18	15	12.2	1.1	3.2	132	1	7.5	35	2.4	0.0685714	0.685714	1	1		0	0
41	1	0	1	1	79.2188	90.0769	53.0714	61.5156	17.5	6	0	1	0	0	1	0	1	0	3.72	14.1	18.8	295	9.6	96	5	33.2	0.2	8	4.33333	3.9	21	14	21.1	1.9	4.6	134	1	7.7	16	1.1	0.06875	0.6875	1	1		0	0
91	2	0	1	1	119.417	103.739	50.5652	64.2083	19.2917	5	0	0	0	1	0	0	0	0	3.73	20.1	15	113	12.3	123	13.6128	36	3.3	104	4.61111	0.7	17	14	20.688	1.92102	3	142	2	7.1	32	2.2	0.06875	0.6875	1	1		0	0
54	1	1	2	3	121.375	101	72.5714	79.0714	28.7241	2	0	0	0	0	1	0	1	1	3.82	12.4	13.9	343	13.2	132	23.3	39.7	0.3	28	6.22222	0.7	18	20	12.2	1.1	4.4	140	2	8.5	29	2	0.0689655	0.689655	1	1		0	0
60	2	1	2	1	110.154	108.92	72.28	80.08	20.1538	9	1	1	0	0	0	0	0	0	4.8	15.4	14.3	125	16.5	165	7	51.8	1.7	141	9.33333	6.8	121	35	10.3	0.9	3.6	149	2	8.6	42	2.9	0.0690476	0.690476	1	1		0	0
50	1	1	2	3	113.926	116.2	79.48	87.76	18.4444	4	0	1	0	0	0	1	1	0	5.32	18.2	13.2	155	16.2	162	3	48.8	5.5	267	5.5	0.8	14	16	18.9	1.8	4.2	142	2	6.8	26	1.8	0.0692308	0.692308	1	1		0	0
55	1	0	1	1	95.5926	112.6	62.76	72.08	17.2593	5	0	1	0	0	0	0	0	0	4.26	14	15.6	286	13.4	134	11.4	41.7	9.5	216	15.7222	0.6	12	14	15.4	1.3	4.2	139	2	8.8	36	2.5	0.0694444	0.694444	1	1		0	0
51	1	1	2	3	127.394	90.0769	58.5641	69.2564	17.2727	12	1	1	0	0	1	1	1	0	5.41	9.2	13.8	127	17	170	13.6	53.9	0.4	19	41.3333	3.2	63	29	11.9	1.1	3.7	146	2	7.2	30	2.1	0.07	0.7	1	1		0	0
44	1	0	1	2	92.1667	169.736	88.1304	108.217	15.0833	7	0	0	0	0	1	1	1	0	3.72	9.9	15.2	278	11.6	116	14.2	33.2	0.3	19	7.33333	1.6	40	14	10.9	1	6.9	134	1	9.3	37	2.6	0.0702703	0.702703	1	1		0	0
86	2	1	2	3	105.778	156.148	88.0741	111.852	20.6429	6	1	1	0	0	0	0	0	0	4.82	17.9	14.7	83	16.1	161	13.256	47.8	1.8	60	6.44444	1.4	38	14	15.5	1.4	4.4	134	1	6.4	27	1.9	0.0703704	0.703704	1	1		0	0
52	1	0	1	1	97.2	99.2857	61.6286	73.9286	23.375	10	0	1	0	0	1	0	0	0	3.5	11.5	16.2	163	11	110	11.3	32.2	1.3	24	10.5556	0.4	7	13	19.9	1.8	3.1	142	2	6.4	24	1.7	0.0708333	0.708333	1	1		0	0
71	2	0	1	1	75.125	125.783	48.6957	67.5217	27.9	7	1	1	0	0	1	1	1	1	3.24	30.4	15.5	200	9.2	92	1	27.6	1.6	84	9.88889	1.4	81	12	15.1	1.3	4.3	136	1	7.4	21	1.5	0.0714286	0.714286	1	1		0	0
39	1	1	2	3	95.125	108.333	56.9167	71.0577	20.6667	17	1	1	0	1	0	0	0	0	4.99	19.1	13.8	177	14.9	149	7.3	42.6	2.2	28	8.44444	1.3	17	14	14.5	1.3	4.3	141	2	9.4	35	2.5	0.0714286	0.714286	1	1		0	0
36	1	0	1	1	96.1111	114.36	82.04	92.2	18.9286	5	0	0	0	0	1	0	0	0	4.24	7.5	11.9	96	14.3	143	14	41.3	2.2	76	6.72222	0.6	6	23	11.6	1.1	3	142	2	8.5	35	2.5	0.0714286	0.714286	1	1		0	0
27	1	0	1	1	89.64	121.333	76.375	86.375	18.24	4	1	0	0	0	0	0	0	0	3.15	10.1	13.2	209	10.4	104	14.8	29.4	3	1064	5.16667	1.7	18	15	34.3	3.4	3.6	139	2	7.9	29	2.1	0.0724138	0.724138	1	1		0	0
45	1	1	2	1	103.694	105.861	57.0278	74.7778	23.1191	14	0	1	1	1	1	1	0	0	3.79	8.7	13.5	155	14.3	143	16	38.2	1.2	64	7.77778	2.3	14	21	12.5	1.1	5.7	144	2	5.2	29	2.1	0.0724138	0.724138	1	1		0	0
38	1	1	2	1	92.5926	138.667	85	96.5	16.4074	1	0	0	1	1	1	1	0	1	4.02	28.2	14.3	560	11.7	117	12	36	0.4	9	17.6667	0.6	32	18	13.5	1.2	4.5	129	1	8.6	22	1.6	0.0727273	0.727273	1	1		0	0
54	1	1	2	1	122.282	137.316	70.8158	92.2368	17.2564	1	1	0	0	1	0	1	0	0	3.23	15.9	14.4	304	10.1	101	8	30	0.4	15	9.88889	0.9	12	13	15.4	1.4	3.7	131	1	7.9	22	1.6	0.0727273	0.727273	1	1		0	0
91	2	0	1	1	97.24	99.32	54.32	64.92	21.5	7	0	0	0	1	0	0	1	0	4.8	34.6	16.5	121	12.5	125	1	40.2	1.9	791	7.22222	1.2	22	18	16.2	1.5	3.6	133	1	8.9	30	2.2	0.0733333	0.733333	1	1		0	0
56	1	1	2	3	105.5	102.3	59.5	72.55	24.1333	10	1	1	1	1	1	0	0	0	3.4	39.8	13.2	150	11.1	111	1	35.8	0.4	31	8.22222	3.4	56	15	15.3	1.4	3.6	125	1	8.7	23	1.7	0.073913	0.73913	1	1		0	0
42	1	0	1	1	102.923	118.25	79.5417	87.72	22.3077	5	0	0	0	0	0	0	0	0	3.48	5.4	15.8	147	13	130	4	39.7	3.5	1064	5.38889	2.4	36	24	20.7	1.9	4.4	128	1	7.7	28	2.1	0.075	0.75	1	1		0	0
56	1	1	2	1	89.9583	112	58.5	71.0833	21.6875	3	1	1	0	0	1	1	0	0	3.12	7.3	15.3	169	8.9	89	11.3	26.8	1.1	79	18.3889	0.9	15	11	16.6	1.5	4.4	139	2	7	20	1.5	0.075	0.75	1	1		0	0
45	1	0	1	1	111.677	113.454	77.0909	85.2424	21.8235	5	0	1	0	0	0	0	0	0	3.88	14.5	16.5	136	14.6	146	2	43.5	0.6	31	16	1.1	7	34	15	1.3	6.3	134	1	8.4	45	3.4	0.0755556	0.755556	1	1		0	0
54	1	1	2	1	108.577	147.667	94.8333	107.208	20.2885	7	0	1	0	1	1	1	0	0	4.09	8.6	13.4	122	13.4	134	15	30	1.7	115	15	0.8	20	13	13.2	1.1	3.9	140	2	6.2	29	2.2	0.0758621	0.758621	1	1		0	0
91	2	1	2	1	70.6818	107.905	48.8095	66.2857	18.8478	8	0	1	0	0	0	0	1	1	3.91	21.9	14.6	113	12.2	122	28.6	34.7	5.6	102	4.44444	0.9	12	16	33	3	4.1	139	2	8.3	34	2.6	0.0764706	0.764706	1	1		0	0
64	2	1	2	1	99.7917	137.476	78.0476	91.8571	25.8333	5	1	0	0	0	0	0	0	0	4.01	11.6	13.8	98	13	130	3.10465	36.9	1.7	9	8	1.2	25	16	12.0067	1.21108	4.1	140	2	6	39	3	0.0769231	0.769231	1	1		0	0
73	2	1	2	1	76.1786	94.6923	63.3077	74.4423	15.7	15	1	1	0	0	0	0	1	1	4.14	8.7	14.5	145	12.3	123	17.8	35.7	2.31788	42	4.77778	1.6	25	13	13.9	1.2	4.4	140	2	8.9	35	2.7	0.0771429	0.771429	1	1		0	0
81	2	1	2	2	68.1842	148.032	67.0323	86.9355	21.2895	6	1	0	0	0	1	0	0	1	3.66	16	13.7	250	11	110	7.3	34.1	6.5	163	6.33333	1.9	38	13	12.1	1	2.9	141	2	8.1	32	2.5	0.078125	0.78125	1	1		0	0
46	1	1	2	1	108.885	126.2	73.28	85.64	20.6154	6	0	0	0	0	1	0	0	0	4.16	11.6	13.6	56	14.1	141	17	40.6	4.4	113	6.44444	1.2	22	11	15.3	1.3	4.1	135	1	7.3	28	2.2	0.0785714	0.785714	1	1		0	0
58	1	0	1	1	123.778	169.736	72.2361	96.5139	18.3056	3	1	1	0	1	0	0	0	0	6.01	13.2	12.9	210	18.7	187	16	52.9	0.5	24	7.61111	1.8	48	17	13.4	1.1	3.8	136	1	7	33	2.6	0.0787879	0.787879	1	1		0	0
75	2	0	1	1	118.769	143.468	61.8871	88.5	20.3393	7	1	0	0	1	0	0	0	0	3.29	20	13.2	223	10.3	103	5.2	31	0.5	14	11.7778	1	23	11	13.9	1.2	3.6	148	2	6	24	1.9	0.0791667	0.791667	1	1		0	0
71	2	1	2	3	67.6	114	63.8077	77	22.1923	12	1	0	0	1	1	0	1	1	5.99	16.8	15.3	165	15.3	153	8.6	51.7	1.36505	545	8.94444	2.1	79	19	20	1.9	4.9	141	2	8.1	29	2.3	0.0793103	0.793103	1	1		0	0
69	2	0	1	1	107.56	108.56	55.72	73.6	19.9	13	0	0	0	0	1	1	0	0	2.52	12.6	16.2	171	7.3	73	4.3	21.5	5.4	118	3.27778	6.3	86	31	26.7	2.4	4.5	128	1	6.9	25	2	0.08	0.8	1	1		0	0
47	1	1	2	3	118.111	132.677	96.6129	107.387	21.4444	7	0	0	0	0	1	1	0	0	3.45	4.9	12.9	42	12.5	125	20.1	38.1	1.6	37	10.2778	0.5	4	17	14.5	1.3	3.3	136	1	7.2	31	2.5	0.0806452	0.806452	1	1		0	0
78	2	1	2	3	91.28	113.24	59.8	71.68	22.92	7	1	1	0	1	1	0	1	0	4.43	9.3	14	158	14.6	146	4	44.9	0.4	22	5.72222	2.7	44	15	12.2	1.1	5.3	143	2	7.6	26	2.1	0.0807692	0.807692	1	1		0	0
83	2	1	2	1	77.9167	135.25	58.2917	76.3333	22.9167	3	1	1	0	0	0	1	0	1	4.45	39.8	15	265	13.4	134	2.6	41	0.9	18	8.44444	1.5	73	15	13.4	1.2	3.5	142	2	7.8	22	1.8	0.0818182	0.818182	1	1		0	0
83	2	1	2	1	111.634	112.024	74.0488	82.561	25.7073	11	1	1	0	0	0	1	0	0	3.31	13.9	13.4	233	10.3	103	2.2	30.9	3.5	299	10.4444	3.1	60	16	13.1	1.2	4.2	139	2	7.6	23	1.9	0.0826087	0.826087	1	1		0	0
67	2	1	2	1	108.038	131.565	75.9565	88.4348	20.1923	3	1	0	0	1	0	1	1	0	3.75	13.6	13	205	12.1	121	8.7	37	2	24	10.2778	0.9	29	13	14.9	1.4	3.3	149	2	7.4	23	1.9	0.0826087	0.826087	1	1		0	0
87	2	0	1	1	88.4815	122.64	70.44	82.72	22.2963	1	0	0	0	0	0	0	0	1	3.92	9.3	11.9	197	13.3	133	3.9	40.2	0.2	168	7.94444	0.8	16	13	11.2	1	3.9	137	1	6.5	30	2.5	0.0833333	0.833333	1	1		0	0
22	1	1	2	1	116.607	135.56	67.92	81.92	21.5357	2	0	0	0	1	1	1	0	0	4.92	18.1	14.6	249	15.7	157	9	43	0.4	24	6.5	0.9	11	11	13.2	1.2	4.4	137	1	6.4	30	2.5	0.0833333	0.833333	1	1		0	0
55	1	0	1	3	112.4	91.875	58.5	80.3	24.4783	14	1	1	0	1	1	0	0	0	3.96	17.6	14.3	441	11.5	115	5	34.6	1.4	43	8.61111	0.3	14	10	13.5	1.2	4.5	138	1	8.7	12	1	0.0833333	0.833333	1	1		0	0
52	1	0	1	1	107.667	133.846	68.3077	85.1154	22.3214	5	0	1	1	0	1	1	1	0	3.94	16.9	14.1	213	10.9	109	4	33	5.80323	38	10.4444	0.5	14	13	13.3	1.2	3.3	142	2	8.1	20	1.7	0.085	0.85	1	1		0	0
58	1	1	2	2	85.08	110.36	67.04	83.88	17.4615	12	0	1	0	1	1	0	0	0	3.28	24.8	16.6	421	9.6	96	10	31.3	2.5	15	9.5	2.2	33	16	13.7	1.3	4.5	142	2	6.9	20	1.7	0.085	0.85	1	1		0	0
70	2	0	1	3	118.68	124.8	73.72	85.24	22.16	5	0	0	0	0	0	0	1	0	3.97	7.8	12.9	153	12.4	124	6.6	38.2	0.3	18	6.88889	1.2	29	19	14.1	1.3	3.9	140	2	8.6	35	3	0.0857143	0.857143	1	1		0	0
44	1	1	2	2	119.269	148.16	79.96	95.28	25.9615	1	0	0	0	1	0	1	0	0	4.05	11.2	13.8	247	11.7	117	11.9	35.6	0.4	56	18.8889	1.1	9	35	10.9	1	5	126	1	7.9	45	3.9	0.0866667	0.866667	1	1		0	0
23	1	0	1	1	62.2174	150.553	78.8684	108.921	15.4737	13	0	0	0	1	0	0	0	0	3.49	11.2	12.6	137	11.4	114	14.8	30.4	11.8	1064	7.44444	9.3	71	32	62.3	5.8	4.4	138	1	5.3	30	2.6	0.0866667	0.866667	1	1		0	0
67	2	0	1	1	99.4444	107.389	58.3889	75.6852	27.8036	10	0	0	0	0	1	0	0	0	3.78	30	15.1	153	11.2	112	4	33.1	7.2	157	5.94444	1	19	18	16.2	1.4	4.4	139	2	7.8	23	2	0.0869565	0.869565	1	1		0	0
25	1	0	1	3	123.731	155.565	98.2609	110.87	21.3846	11	1	0	0	0	1	0	0	0	2.83	7.3	14.5	63	9.6	96	3	29.1	5.4	239	8.05556	2.6	23	21	12.6	1.2	3.1	135	1	7.3	31	2.7	0.0870968	0.870968	1	1		0	0
85	2	0	1	1	63.4516	104.262	46.0476	61.5156	20.0877	18	0	1	1	0	1	1	0	0	3.39	11.8	14.8	103	10.7	107	4	35.6	2.9	54	7.33333	1.7	22	21	15.8	1.4	4.2	134	1	7.9	32	2.8	0.0875	0.875	1	1		0	0
55	1	1	2	1	106.609	107.348	54.2391	67.1522	19.7308	8	0	1	0	0	1	0	0	0	3.6	19.7	13.4	218	10.8	108	2.9	32.5	0.6	16	6.05556	0.7	6	12	13.6	1.2	3.4	136	1	7.7	16	1.4	0.0875	0.875	1	1		0	0
55	1	1	2	2	111.346	120.56	98.16	106.4	19.48	6	0	0	0	0	0	0	0	0	4.68	5.4	14.5	133	14.4	144	9	40.5	0.4	45	18.7222	4.4	35	26	12.2	1.1	4.8	129	1	5.7	33	2.9	0.0878788	0.878788	1	1		0	0
51	1	0	1	2	116.167	103.958	63.25	72.2917	27.9167	6	0	0	0	0	0	0	0	0	3.06	9.7	11.9	116	10.5	105	21.6	31.9	0.7	12	5.05556	0.4	17	10	17	1.6	3.5	143	2	7.4	25	2.2	0.088	0.88	1	1		0	0
74	2	1	2	2	85.4545	169.736	79.9545	105.546	22.3636	5	0	0	0	0	0	0	0	0	3.72	14	14	174	10.3	103	7.926	31.7	1.2	129	28.5	2.6	44	23	15.1	1.4	4.4	135	1	8.2	34	3	0.0882353	0.882353	1	1		0	0
32	1	1	2	3	119.577	146.24	87.68	100.08	18.9615	2	0	0	0	1	0	1	0	0	3.24	9	13.6	280	10.5	105	8.9	30.8	0.2	144	12	0.3	10	13	11.3	1	3.9	136	1	7.4	34	3	0.0882353	0.882353	1	1		0	0
45	1	0	1	1	106.259	122.08	59.4	73.96	25.875	9	0	1	0	1	1	0	0	0	3.54	5.6	15.4	129	11.5	115	9	33.2	1.5	1064	5	1.2	19	13	18	1.6	3.3	147	2	7.6	26	2.3	0.0884615	0.884615	1	1		0	0
29	1	1	2	1	119.92	140.28	91.44	101.76	18.44	3	0	0	0	0	0	0	0	0	3.63	12.3	17.1	177	9.8	98	22.3	30.9	1.5414	20	5.27778	0.7	9	19	14.9	1.4	4.7	137	1	7.7	35	3.1	0.0885714	0.885714	1	1		0	0
43	1	0	1	1	115.25	119.929	67.2857	83.2143	24.4464	7	1	0	0	0	0	0	0	0	3.64	4.6	14.4	152	11.3	113	38.7	32.6	3.3	1064	6.11111	1.6	38	27	38.1	3.7	2.6	143	2	7	27	2.4	0.0888889	0.888889	1	1		0	0
79	2	1	2	1	93.6207	134.385	68.6539	84.4231	22.7586	6	0	0	0	1	0	1	0	1	5.11	7.2	14.4	53	15.2	152	10	45.8	2	22	8.94444	1	23	13	47.8	4.7	3.7	138	1	8.5	29	2.6	0.0896552	0.896552	1	1		0	0
53	1	1	2	3	105.609	105.721	59.7794	70.1176	23.2721	14	1	1	0	1	0	0	1	0	3.91	12	13.6	215	14.2	142	13.9	41.3	2.3	14	5.88889	0.5	11	12	13.4	1.2	4.1	134	1	8.8	30	2.7	0.09	0.9	1	1		0	0
46	1	1	2	1	125.6	151.958	94.875	107.458	26	1	0	0	1	1	0	1	0	0	4.76	18.5	13.7	239	14.4	144	14	43.1	0.8	33	14.7222	1.1	15	19	16.1	1.5	4	142	2	8.2	30	2.7	0.09	0.9	1	1		0	0
76	2	1	2	1	63.4348	120.143	45.8214	69.0714	16.5208	6	0	1	0	1	1	1	0	0	3.56	8.5	14	164	11	110	4.2	32	2.25492	650	10.5556	1.1	17	14	11.5	1.1	3.8	142	2	7.7	32	2.9	0.090625	0.90625	1	1		0	0
66	2	1	2	2	83	101.556	59.2	68.1778	16.8298	5	1	1	0	0	0	1	0	0	5.04	19	19.2	179	11.2	112	6.6	37.3	4.5	113	8.94444	2.2	23	16	16.2	1.5	4	142	2	8.1	22	2	0.0909091	0.909091	1	1		0	0
72	2	0	1	1	80.4762	125.291	54.8721	74.2791	21.8864	13	0	0	1	0	1	1	1	1	3.57	19.9	19.2	182	10.5	105	16.7976	34.9	1.3	338	24.1667	3.2	120	22	20	1.8	5.6	133	1	10.4	35	3.2	0.0914286	0.914286	1	1		0	0
62	2	0	1	1	112.767	122.321	60.5	74.8929	20.0645	10	0	0	0	0	1	0	1	0	2.9	12.3	16.5	174	7.8	78	14.7168	27	0.5	103	5.5	2.2	36	15	12.4	1.1	3.7	136	1	7.9	24	2.2	0.0916667	0.916667	1	1		0	0
77	2	1	2	3	107.379	154.148	96.3704	107.32	22.2903	12	0	0	0	0	1	0	0	0	5.01	19.6	14.5	97	15.1	151	3	44	5	274	10.3889	1.5	37	17	15.2	1.4	4	144	2	6.9	30	2.8	0.0933333	0.933333	1	1		0	0
38	1	0	1	2	86.4583	135.56	85.24	100.885	17.3333	8	0	0	1	1	0	0	0	0	4.56	21.3	18	200	11.6	116	5	39.5	2.5	1064	6.77778	4.1	16	23	30.9	2.8	4.2	136	1	7.9	32	3	0.09375	0.9375	1	1		0	0
76	2	1	2	1	68.16	115.219	57.9062	72.8438	17.1154	15	1	0	0	0	0	1	0	0	3.49	33.7	13.7	117	11.3	113	2	34.3	4	222	11.9444	4.8	51	20	15.6	1.4	5.8	137	1	7.4	33	3.1	0.0939394	0.939394	1	1		0	0
70	2	0	1	1	95.7317	119.407	63.2963	75.8518	23.1707	7	0	0	1	1	0	0	1	1	3.87	16.1	15	258	11.6	116	14.9671	36.2	3.1	785	7.5	1.1	24	18	45.3	4.2	3	141	2	8.5	36	3.4	0.0944444	0.944444	1	1		0	0
70	2	1	2	1	107.139	110.82	74.62	86.1	23.6622	12	1	0	0	1	1	0	0	0	5.85	10.7	13	247	17.3	173	5	51.8	4.8	424	8.33333	1	18	17	15.3	1.3	4	139	2	8.4	21	2	0.0952381	0.952381	1	1		0	0
54	1	1	2	1	106	111.594	64.5938	77.5156	20.5556	16	1	0	1	1	1	0	0	0	4.22	17.5	14.5	126	15.9	159	6	44.5	0.7	67	13.7778	2.1	28	17	11.4	0.9	3.6	133	1	6.7	25	2.4	0.096	0.96	1	1		0	0
25	1	0	1	1	125.852	118.107	62.6429	79.463	28.6667	14	1	0	0	0	1	0	0	0	2.81	12.9	14.4	210	11	110	2	31.2	6	1064	4.5	3.4	24	19	27	2.7	5.6	131	1	7.9	27	2.6	0.0962963	0.962963	1	1		0	0
57	1	1	2	3	73.6053	110.833	67.1944	77.5278	16.4868	1	0	0	0	1	0	1	0	0	3.37	8.7	16.5	255	10.1	101	31.1	28.8	0.2	26	3.83333	0.6	13	11	13.6	1.2	4.1	145	2	7	32	3.1	0.096875	0.96875	1	1		0	0
59	1	1	2	1	95.36	139.64	82.08	95.2	24.8	4	1	0	0	0	0	1	0	0	2.48	5.4	12.9	113	8.6	86	9.24581	25.1	1.8	61	13.8889	1.9	33	19	12	1.1	4.1	138	1	7.6	37	3.6	0.0972973	0.972973	1	1		0	0
59	1	1	2	1	97.0714	141.205	76.4103	92.1282	16.5714	0	0	0	0	1	0	0	0	0	3.88	17	13	249	12.1	121	3.8	34.9	0.7	46	6.5	0.8	21	12	14	1.2	3.9	144	2	8.3	29	2.9	0.1	1	1	1		0	0
53	1	1	2	3	84	99.6765	58.3824	81.8	22.803	8	0	1	0	1	1	0	0	1	3.28	20.7	12.1	214	10.8	108	22.3	40	0.8	84	9.38889	1.1	16	23	15.2	1.4	3	137	1	8.6	36	3.6	0.1	1	1	1		0	0
46	1	1	2	2	90.6296	126.546	75.4091	86.9091	15.4074	3	1	0	0	1	0	1	0	0	3.22	5.7	14.5	177	10.3	103	16.6771	31	0.3	23	26.4444	2.7	25	32	22.2692	1.96102	4.8	132	1	9.3	40	4	0.1	1	1	1		0	0
41	1	1	2	1	136.12	115	85.1905	91.6191	25.6957	2	0	0	1	1	0	1	1	0	4.1	5.7	17.1	128	12.4	124	34.9	38.4	0.7	75	14.6111	0.8	13	15	13.9	1.3	3.8	140	2	8.3	32	3.2	0.1	1	1	1		0	0
58	1	1	2	1	114.16	151.269	90.9231	107.231	18.96	5	0	1	0	1	1	0	0	0	5.88	22.1	13.7	214	16.9	169	3.7	51.6	0.8	210	8.11111	1.2	23	19	12	1.1	4.7	143	2	8.8	41	4.2	0.102439	1.02439	1	1		0	0
87	2	0	1	1	105.607	124.6	74.72	86.6	21.7143	6	0	0	0	1	1	0	1	0	2.96	15.6	14.1	126	9.9	99	2	29.7	4.2	320	4.77778	0.9	32	18	13.2	1.2	2.7	149	2	6	34	3.5	0.102941	1.02941	1	1		0	0
78	2	1	2	1	106.8	153.917	90.3333	105.042	25.96	3	0	0	0	0	1	0	0	0	6.14	17.9	13.4	230	20.5	205	1	54.2	0.7	21	13.3889	1.2	24	19	11.4	1.1	4.8	140	2	8.1	32	3.3	0.103125	1.03125	1	1		0	0
63	2	1	2	2	87.2083	128.952	65	78.7143	21.5833	4	1	0	1	1	0	1	0	0	5.84	11.2	14.8	197	13.2	132	12.4	40.1	0.456941	142.65	28.8333	0.7	25	13	12.2	1	3.8	150	2	8.4	32	3.3	0.103125	1.03125	1	1		0	0
30	1	1	2	3	128.31	103.845	59.431	72.431	21.95	12	0	1	0	0	1	0	0	0	4.27	14.8	14.8	122	14.3	143	6	43.1	2.5	39	11	3.4	60	24	13.7	1.3	4.7	130	1	6.6	29	3	0.103448	1.03448	1	1		0	0
56	1	1	2	3	73.8276	105.21	54.7581	72.5167	24.9138	11	0	1	0	1	0	0	0	0	3.31	24.9	13.8	336	10.4	104	7.7	30.5	0.8	28	5.11111	0.5	24	11	17.2	1.5	4.1	136	1	8.3	22	2.3	0.104545	1.04545	1	1		0	0
38	1	1	2	2	95.8461	162.875	104.36	117.231	19.4615	3	0	0	0	0	0	1	0	1	3.8	13.7	12.8	157	12.1	121	7.3	37.7	0.7	47	27.1111	1.5	24	28	12.7	1.2	6.6	140	2	8.9	38	4	0.105263	1.05263	1	1		0	0
54	1	0	1	1	97.8333	93.921	60.1316	67.1351	26.9302	9	0	1	0	1	1	0	0	0	3.76	31.3	13.8	151	11.7	117	7.9	34.4	0.6	16	6.22222	0.3	16	11	12.5	1.2	4	132	1	8.1	18	1.9	0.105556	1.05556	1	1		0	0
58	1	1	2	1	98.0833	145.478	95.7391	106.391	21.1667	3	0	1	0	0	0	0	0	0	5.25	6.6	15.9	164	15.4	154	12.6	43.6	1.1	117	7.66667	0.6	4	16	11.6	1.1	3.1	130	1	7.7	34	3.6	0.105882	1.05882	1	1		0	0
50	1	0	1	1	93.6774	113.267	74.7667	86.9	21.7742	8	0	0	0	0	1	0	1	0	5.11	21.4	16.8	136	15.5	155	3.6	51.3	0.7	536	5.05556	6.6	39	22	14.3	1.2	4.4	142	2	7.3	33	3.5	0.106061	1.06061	1	1		0	0
78	2	0	1	3	105.269	115.609	67.3478	78.5217	26.1538	10	0	0	0	0	1	0	0	1	5.32	10	18.4	310	15.1	151	4.6	46.6	2.43304	142.65	9.11111	1.7	35	19	12.6	1.2	4.6	132	1	6.6	32	3.4	0.10625	1.0625	1	1		0	0
89	2	0	1	1	95.0857	117.457	45.8214	62.0857	27.6571	1	1	0	0	1	0	1	0	1	3.45	28.9	13.8	334	9.6	96	3.6	31.5	0.3	9	17.8333	1.1	26	17	16.965	1.51376	4.2	135	1	7.8	31	3.3	0.106452	1.06452	1	1		0	0
41	1	0	1	3	136.12	96.6721	62.5656	74.0323	32.1786	16	0	1	0	0	1	0	0	0	4.15	7.9	13.2	174	12.3	123	17	38	0.9	61	8.05556	0.9	12	19	12	1.1	4.6	144	2	8.7	14	1.5	0.107143	1.07143	1	1		0	0
67	2	1	2	1	109.714	169.736	91.0606	112.546	19.1471	3	0	1	0	0	1	0	1	1	4.48	25.3	13.2	172	15	150	3.5	43.4	7.13422	32	12.5556	1.4	24	15	13.8	1.3	4.6	134	1	8.3	27	2.9	0.107407	1.07407	1	1		0	0
64	2	1	2	1	72.5	107.63	57.5926	76.2593	31.1667	18	0	1	1	0	1	1	0	1	4.1	19.9	15.1	198	12.2	122	3	39	5.3	211	7.38889	5.8	60	18	17.6	1.6	6	138	1	6	23	2.5	0.108696	1.08696	1	1		0	0
78	2	0	1	1	107.462	124.87	60.2174	73.3077	25.3077	4	0	1	0	1	0	0	0	0	3.77	10.8	13.9	300	10.9	109	5	34.2	0.6	9	5.38889	1.1	14	17	17.8	1.7	3.8	143	2	8.8	23	2.5	0.108696	1.08696	1	1		0	0
36	1	1	2	1	134.2	142.75	85.25	97.95	17.2	9	0	1	0	1	1	0	0	0	4.89	26.1	12.8	368	14.4	144	2	44.5	0.2	549	11.8333	0.8	15	27	14.2	1.2	4.2	138	1	8.2	38	4.2	0.110526	1.10526	1	1		0	0
68	2	0	1	2	105.559	103.846	57.3077	73.7714	20.9722	7	0	0	0	0	1	0	0	1	2.41	16.5	19.3	141	7.2	72	30.4076	21.7	2.3	628	5.77778	1	17	16	15.1	1.4	3.4	146	2	8.2	28	3.1	0.110714	1.10714	1	1		0	0
54	1	0	1	1	125.154	130.889	76.2222	88.5961	30.6607	10	0	1	1	1	1	0	0	1	3.73	32.1	15.2	374	11.9	119	1.9	37.6	0.3	6	11.6667	0.9	13	18	15.9	1.4	3.6	143	2	7.8	34	3.8	0.111765	1.11765	1	2		0	0
46	1	1	2	3	118.577	134.625	86.8333	100.783	25.3077	8	0	1	0	1	1	0	0	0	5.81	13.1	12.8	198	17.6	176	8.1	54.2	0.6	223	12.4444	1.2	24	18	14.3	1.3	5.6	138	1	8.7	39	4.4	0.112821	1.12821	1	2		0	0
73	2	0	1	3	99.4138	111.862	51.6207	71.6207	25.8667	10	0	1	1	1	0	0	1	0	2.87	24.1	14.7	199	8.2	82	5	24.4	2.5	22	9.55556	1.4	36	18	12.7	1.2	3.8	140	2	7.8	23	2.6	0.113043	1.13043	1	2		0	0
74	2	1	2	1	95.3125	127.828	60.8965	80.1071	23.2353	8	0	1	0	1	0	1	1	0	3.81	11.4	12.9	234	10.6	106	6	33.3	1.9	25	10.1667	0.7	8	18	11.8	1.1	3.7	136	1	8.7	22	2.5	0.113636	1.13636	1	2		0	0
48	1	0	1	1	83.6667	90.0769	49.3333	75.2	15.8621	9	0	1	0	1	1	0	0	0	3	35.5	16	222	9.6	96	2.3	32.6	3.59199	18	14.3889	4	111	20	62.3	5.8	5.7	138	1	8.5	27	3.1	0.114815	1.14815	1	2		0	0
47	1	1	2	1	85.7308	150.818	92.9545	106.182	14.9615	6	0	0	0	1	0	1	0	0	3.29	7.8	15.6	109	10.7	107	10	29.9	3.5	25	9.11111	2.5	15	20	11.6	1.06	3.9	137	1	8	20	2.3	0.115	1.15	1	2		0	0
32	1	0	1	1	104.115	134.087	70.8696	85.087	16.7308	9	0	1	0	0	1	0	0	0	3.79	19.3	12.6	106	12.3	123	15	34.3	5.3	1064	6	0.7	7	13	50.4	5.8	4	138	1	8	39	4.5	0.115385	1.15385	1	2		0	0
61	2	1	2	1	91.0455	110.727	74.2727	85.6818	19.6818	4	0	0	1	1	0	1	1	0	4.95	19.2	14.4	134	15.9	159	2.8	46.6	5.4	426	9.05556	0.8	15	18	14.2	1.3	3.4	139	2	8.5	32	3.7	0.115625	1.15625	1	2		0	0
76	2	1	2	1	71.5909	129.636	56.2727	74.5	19.5	4	1	0	0	1	0	1	1	1	2.07	13.8	17.4	248	7.5	75	5.5	22.2	4.1	81	9.05556	1.6	32	19	25.9	2.5	3.5	145	2	8	39	4.6	0.117949	1.17949	1	2		0	0
66	2	0	1	1	112.172	130.714	58.0476	73.4286	15.6786	8	0	0	0	1	0	1	0	0	3.92	22.9	15.4	108	14.6	146	7.4	42.2	6.3	43	7.11111	1	22	14	27	2.5	4.2	131	1	6.6	22	2.6	0.118182	1.18182	1	2		0	0
42	1	1	2	2	136.12	128.043	78.913	90.0455	26.4091	4	0	0	0	0	0	1	1	0	6.14	12.9	17.7	184	18	180	10.0583	54.2	1.7	35	13.1111	1	9	15	14.6	1.4	5	140	2	7.9	39	4.7	0.120513	1.20513	1	2		0	0
60	2	0	1	1	127.96	97.2	66.2667	80.9643	20.2885	15	0	1	0	1	0	1	0	0	4.32	2.1	18.1	181	13.7	137	5	35	2.9	249	9.66667	0.8	26	8	17.4	1.6	3.4	143	2	7.9	24	2.9	0.120833	1.20833	1	2		0	0
66	2	1	2	1	99.0417	124.208	72.25	84.25	24.625	5	0	1	0	0	0	0	1	0	4.37	39.8	14.3	106	14	140	1	40.6	1.2	170	5.5	1.3	25	18	19.3	1.8	4	140	2	8.5	37	4.5	0.121622	1.21622	1	2		0	0
44	1	0	1	1	100.038	122.31	68.5	94.2692	14.8704	10	1	0	0	0	0	0	0	0	2.21	7.8	14	57	8.6	86	12	23.2	0.2	1064	9.5	3.7	56	25	28.5	2.8	3.2	125	1	6.6	27	3.3	0.122222	1.22222	1	2		0	0
68	2	0	1	3	101.286	115.593	61.7407	81.9259	20.125	10	1	0	0	0	0	1	0	0	3.79	20.4	14.3	162	11.3	113	5.1	32.5	0.367448	72	41.3333	2.3	48	23	11.9	1	3	148	2	8	27	3.3	0.122222	1.22222	1	2		0	0
42	1	0	1	1	131.2	94.2963	54.7778	67.2963	24.4074	16	1	1	1	1	0	0	0	0	4.34	9.1	16.6	219	14.4	144	18	47.3	0.4	25	5.5	3.1	26	12	14.4	1.2	5.8	138	1	4.1	22	2.7	0.122727	1.22727	1	2		0	0
62	2	0	1	1	115.12	125.167	61.9583	77.0417	18.44	2	0	0	0	1	0	0	0	0	5.12	11.3	13.6	335	15.7	157	19.1225	47.7	0.5	24	7.38889	0.7	27	15	14.7	1.3	3.9	135	1	8.4	30	3.7	0.123333	1.23333	1	2		0	0
62	2	0	1	1	118.059	115.056	57.1667	70.9444	26.7647	5	1	0	0	0	0	0	0	0	3.55	4.7	14.5	82	12.5	125	10	43	1.8	181	9.55556	1.2	30	14	14.7	1.3	4.8	140	2	5.9	17	2.1	0.123529	1.23529	1	2		0	0
57	1	1	2	1	111.51	94.3333	46.7843	61.5156	31.5714	15	1	0	1	0	1	1	0	0	4.76	16.7	14.4	308	14.6	146	20	43.2	1.6	96	10.1111	1.9	33	21	16.4	1.5	3.5	141	2	8.1	33	4.1	0.124242	1.24242	1	2		0	0
27	1	1	2	1	124.867	143.138	93.1034	101.733	28.4167	11	0	1	1	1	1	0	0	0	5.05	16.7	13.3	249	17	170	5.9	48.1	1.9	130	10.6667	0.8	10	25	11.5	1.1	4	143	2	8.6	41	5.2	0.126829	1.26829	1	2		0	0
59	1	0	1	3	106.267	122.269	60.1923	73.8461	24.3	4	0	1	0	1	0	1	0	0	4.12	10.1	13.2	249	12.7	127	3.3	38.8	1	118	15	1.1	23	21	11.9	1.1	3.8	143	2	7.5	36	4.6	0.127778	1.27778	1	2		0	0
52	1	0	1	1	100.296	103.434	60.3824	71.0522	24.4876	14	1	1	0	0	1	0	0	0	3.8	10	13.2	185	11.5	115	4.3	32.2	2.9	1064	3.27778	3.4	47	21	49.1	5.6	4.8	125	1	7.3	28	3.6	0.128571	1.28571	1	2		0	0
46	1	1	2	1	98.0417	110.48	71.88	83.04	32.72	7	0	0	0	1	1	0	0	0	4.77	6.8	13.2	127	15.6	156	17.6	45	2.1	88	13	0.9	14	12	14.4	1.3	4.6	128	1	6	31	4	0.129032	1.29032	1	2		0	0
53	1	1	2	1	84.6	160.708	63	86.4583	24.5769	11	1	1	0	0	1	1	0	1	3.15	18.1	14	249	9.7	97	5.6	32.3	0.2	26	41.3333	4	68	23	11.4	0.9	5.4	137	1	7.6	20	2.6	0.13	1.3	1	2		0	0
84	2	0	1	2	79.7857	119.444	49.5556	66.2963	17.25	7	0	0	0	1	0	1	0	0	3.91	12.6	15	129	11.2	112	11.6	33.2	1.1	672	18.5	1.7	55	17	14.4	1.3	3.9	140	2	8	24	3.2	0.133333	1.33333	1	2		0	0
46	1	1	2	3	109.48	114.24	72.24	81.32	14.62	7	0	0	0	0	0	0	0	0	2.07	6.1	18.1	63	7.1	71	13.4	20.7	8.3	71	4.16667	0.4	8	27	19.6	1.8	3.8	132	1	7.2	26	3.5	0.134615	1.34615	1	2		0	0
91	2	0	1	1	103.083	102.096	60.4615	71.9808	19.25	12	0	1	0	0	1	0	1	1	3.2	32.4	13.6	146	9.8	98	1	29.3	0.5	26	4.22222	1.3	22	19	55.4	5.8	4	141	2	6.1	26	3.5	0.134615	1.34615	1	2		0	0
60	2	0	1	2	78.5385	113.889	66.8518	83.1852	20.7778	7	0	1	0	1	0	0	0	0	2.42	14.4	17.2	408	6.9	69	8	22.5	0.7	10	14.8333	0.5	9	16	16.8	1.5	4.9	126	1	9	23	3.1	0.134783	1.34783	1	2		0	0
61	2	0	1	3	89.6	109.32	56.12	71.52	16.04	1	0	0	0	0	0	1	1	0	2.94	11.4	17.8	307	7.3	73	23.7	25.3	0.2	142.65	7.22222	0.9	17	13	13.6	1.3	4.3	133	1	9.1	19	2.6	0.136842	1.36842	1	2		0	0
28	1	1	2	1	99.3809	123.474	71.6842	83.0526	24.7143	0	0	0	0	0	0	1	0	0	3.02	9.3	14	252	9.4	94	12.9	28.7	0.8	50	15.2778	0.6	12	16	16.1	1.5	4.1	135	1	7.6	26	3.6	0.138462	1.38462	1	2		0	0
38	1	1	2	1	103.857	96.0167	58.2	68.7241	18.2931	13	1	0	0	0	1	1	0	0	3.62	7.8	16.9	109	12.5	125	10.1	41.4	4.6	119	15.7778	2.3	21	16	11.8	1.1	7	126	1	5.1	25	3.5	0.14	1.4	1	2		0	0
64	2	0	1	3	72.76	99.4423	52.25	69.8077	32.1852	13	0	0	0	0	0	0	1	0	3.03	2.1	17.6	50	9.6	96	17	30.5	0.5	27	7.83333	2	32	14	14.9	1.4	3.8	146	2	7.2	24	3.4	0.141667	1.41667	1	2		0	0
43	1	0	1	1	110	161.454	104.36	117.231	20.1364	4	0	0	0	0	1	0	0	0	4.52	18	19.3	326	11.2	112	4.4	39	0.5	37	9.38889	1.1	10	16	6.68569	0.9	4.5	142	2	7.9	33	4.8	0.145455	1.45455	1	2		0	0
23	1	1	2	1	85.76	103.36	67.24	78.64	18	15	0	0	0	1	1	0	0	0	3.94	14.8	13.9	153	13.5	135	10.5	39	1.2	180	6.5	0.8	4	11	10.9	1	7	143	2	7	29	4.3	0.148276	1.48276	1	2		0	0
32	1	1	2	3	88.08	119.833	83.375	94.375	28.04	7	0	0	0	0	1	0	0	1	5.24	14.1	21.4	133	11.3	113	9.5	37	0.8	46	8.11111	0.7	5	21	13.9	1.3	3.5	140	2	9	37	5.5	0.148649	1.48649	1	2		0	0
69	2	1	2	1	101.743	90.0769	63.5625	74.7714	20.1667	7	0	0	1	1	0	0	0	0	4.6	10.4	15.3	227	13.1	131	4	39.8	7.7	73	7.38889	0.8	15	17	14.1	1.3	4	138	1	8	26	3.9	0.15	1.5	1	2		0	0
87	2	0	1	3	80.6191	112.65	67.7	78.7	24.4535	10	0	0	0	0	1	0	0	1	3.62	39.8	14	122	11.2	112	3	35.1	3.5	59	8.44444	1	15	15	14.3	1.3	4.8	140	2	7.2	28	4.2	0.15	1.5	1	2		0	0
35	1	1	2	3	121.159	125.24	67.47	88.12	19.7889	13	0	1	0	0	1	0	0	0	5.18	16.5	13.3	246	15.3	153	19.2	46.7	0.8	215	10.5556	1.3	21	25	11.8	1.1	3.9	140	2	8.7	33	5	0.151515	1.51515	1	2		0	0
62	2	0	1	2	118.444	137.958	85.25	97.2917	31.2222	2	0	0	0	1	1	0	0	0	5.37	12.1	12.4	345	15.9	159	5.8	46.4	1.3	553	13.9444	0.7	19	21	12.3	1.1	4.3	136	1	8.5	31	4.7	0.151613	1.51613	1	2		0	0
62	2	1	2	3	105.5	153.48	87	103.2	26.1923	4	0	1	0	0	1	0	0	0	5.74	19.3	13.7	288	17.2	172	2.1	54.1	1.9	25	5.66667	0.9	14	17	12.8	1.2	4.1	139	2	7.3	25	3.8	0.152	1.52	1	2		0	0
81	2	1	2	3	98.64	160.375	83.375	101.75	24.76	8	0	1	0	1	0	1	0	0	5.83	15.6	18.7	113	11.5	115	1	31.6	11.8	267	31.0556	0.7	16	26	15.9	1.5	3.9	141	2	8.2	39	6	0.153846	1.53846	1	2		0	0
62	2	0	1	2	90.75	104.25	54.1346	70.3654	28.1538	11	0	1	0	1	1	1	0	0	2.98	22.8	19.1	119	6.7	67	3	20.5	0.8	16	8.83333	5.4	103	22	14	1.3	4.1	128	1	7.4	20	3.1	0.155	1.55	1	2		0	0
65	2	1	2	1	98.6667	131.72	70.6	86.72	23.2885	14	1	0	0	0	1	1	0	0	3.88	8.2	13.6	110	12.1	121	10	37.7	0.4	306	11.9444	4.1	35	21	12.5	1.2	4.7	144	2	7.4	34	5.3	0.155882	1.55882	1	2		0	0
27	1	1	2	3	92.3111	169.736	88.3415	109.829	32.8462	6	1	1	1	1	0	1	0	0	4.22	15.8	13.7	108	12.9	129	5	38.6	11.8	233	6.11111	0.7	11	14	19	1.7	3.2	133	1	7.9	27	4.3	0.159259	1.59259	1	2		0	0
50	1	1	2	1	131.96	107.125	66.5417	75.6667	32.36	5	0	1	0	1	1	1	0	0	6.14	38	15.4	173	17.8	178	2	54.2	4	159	19.2778	1.8	35	19	15.2	1.4	6.7	140	2	5.7	34	5.8	0.170588	1.70588	1	2		0	0
49	1	0	1	1	125.282	131.189	67.3513	82.1892	22.525	17	1	0	0	0	1	0	0	0	3.22	18.2	13.3	272	10.5	105	6.5	31.8	3.6	1064	11.8889	3.3	28	31	62.3	5.8	5.8	141	2	6.4	36	6.3	0.175	1.75	1	2		0	0
31	1	1	2	3	101.484	101.207	51.1379	66.069	25.25	7	0	1	0	0	1	0	0	0	4.89	13.5	12.6	343	14.5	145	12	45.4	0.2	37	8.33333	1.2	13	16	10.3	0.9	3.6	135	1	7.7	29	5.2	0.17931	1.7931	1	2		0	0
49	1	1	2	1	93	109.3	60.65	70	20.602	18	1	0	0	0	1	0	0	0	3.65	4.8	15.8	110	11.5	115	5	35	4.82557	1064	18.2778	6.8	56	31	21.5	2	6.4	134	1	5.4	35	6.3	0.18	1.8	1	2		0	0
27	1	1	2	3	127.902	101.219	52.2683	63.6829	31.6744	15	1	0	0	0	1	0	0	0	3.46	19	15.3	173	10.8	108	11	31.4	11.8	202	3.66667	0.8	12	19	19	1.8	4.1	125	1	6	27	4.9	0.181481	1.81481	1	2		0	0
36	1	1	2	3	136.12	109.587	63.3696	71.7021	26.5849	12	0	0	0	0	1	0	0	1	5.15	4.6	13.8	241	16.9	169	24	49.5	1.2	142.65	9.16667	0.9	12	12	12.5	1.2	5.2	134	1	7.1	30	5.5	0.183333	1.83333	1	2		0	0
78	2	0	1	1	70.4	157.379	76	99.4828	28.9667	4	0	0	0	1	0	0	0	0	4.9	14.5	13.8	130	14.2	142	16.3323	45.3	1.7	461	8.44444	1.2	30	16	15.5	1.4	5.3	142	2	9.4	31	5.7	0.183871	1.83871	1	2		0	0
72	2	1	2	1	115.064	108.423	69.5385	77.6154	25.7419	4	0	1	0	0	0	0	0	0	4.69	9.6	14.6	146	14.3	143	23.2492	43.1	11.8	90	5	1.2	16	16	45.7	4.1	4.1	138	1	8.6	27	5	0.185185	1.85185	1	2		0	0
69	2	1	2	3	113.9	93.6522	61.3913	72.5938	24.3788	17	0	1	0	1	1	1	0	0	4.64	3.1	13.6	213.76	14.5	145	5	43.6	6.8	548	20.2778	1.3	20	20	15.2	1.4	3.8	140	2	8.4	34	6.3	0.185294	1.85294	1	2		0	0
87	2	1	2	1	85.4783	131.524	67	83.0476	19.2609	4	0	0	0	0	0	0	0	1	3.23	5.2	17.2	92	11.2	112	8	34.2	0.4	19	5.94444	1.6	49	26	10.3	0.9	3.6	148	2	8.6	21	3.9	0.185714	1.85714	1	2		0	0
52	1	1	2	3	87.6562	106.25	60.4062	72.7727	15.88	16	0	1	0	0	1	0	1	0	3.99	11.9	19.5	178	11	110	7.8	35.6	5.60254	127	5.94444	2.6	27	17	20.9492	1.94031	4.7	137	1	9.6	22	4.1	0.186364	1.86364	1	2		0	0
55	1	1	2	2	126.63	99.8148	61.3333	75.7778	18.6429	11	0	0	0	1	1	0	0	0	4.49	4.7	15	112	11.9	119	17	32	0.5	96	5.5	1	29	8	22.5	2.1	5.8	141	2	7.6	22	4.1	0.186364	1.86364	1	2		0	0
76	2	1	2	1	104.887	97.9296	61.4225	76.0694	25.4178	13	0	1	0	0	1	0	1	0	3.52	26.3	14.9	502	9.4	94	2	30	0.6	63	9.55556	0.8	29	12	62.3	5.8	4.4	138	1	8.5	23	4.3	0.186957	1.86957	1	2		0	0
45	1	1	2	1	115.417	106.639	73.75	91.1944	20	17	0	0	0	1	1	0	0	0	4.3	12.6	15.6	130	14.9	149	7.2	45.6	4.7	93	7.05556	2.1	21	15	12.4	1.1	3.4	134	1	6.8	17	3.2	0.188235	1.88235	1	2		0	0
73	2	0	1	1	98.2308	97.76	56.32	65.2	20.3889	12	0	1	0	1	1	1	0	0	3.97	30.8	15.9	48	12.5	125	6	36.4	3.7	41	9.66667	1	23	13	18.1349	1.56392	3.9	136	1	7.8	15	2.9	0.193333	1.93333	1	2		0	0
57	1	0	1	1	101.28	99.0714	63.5357	73.3276	24.6346	11	0	1	0	1	1	0	0	0	4.69	10.2	14.5	159	13.8	138	22	43	0.7	40	13.5	1.8	43	18	15.5	1.4	5.3	143	2	7.1	24	5	0.208333	2.08333	1	2		0	0
45	1	0	1	1	101.08	123.875	86.5417	98.375	18.0385	13	0	1	0	0	1	0	0	1	2.42	23.7	19.9	188	5.2	52	5.3	20.3	1.6	1064	3.5	1.7	33	33	33.8	3.1	4.4	131	1	8.4	35	7.3	0.208571	2.08571	1	2		0	0
45	1	1	2	1	128.64	123.542	77.625	90.7917	29.4583	9	0	1	0	1	0	0	0	0	3.78	12.6	14.9	200	13.4	134	8.2	36.3	1.5	35	8.72222	2.7	20	11	11.5	1.1	4.3	131	1	4.1	20	4.2	0.21	2.1	1	2		0	0
70	2	0	1	1	96.7632	104.194	66.75	75.3143	19.0789	6	0	0	0	1	1	0	0	0	3.06	5.1	13.2	202	8.5	85	12	27	1.4	16	10.6111	0.5	10	11	21.5	2	4.1	139	2	8.2	22	4.85	0.220455	2.20455	1	2		0	0
75	2	1	2	1	103.315	93.3333	59.9074	70.8704	21.9231	18	0	0	0	0	1	1	1	1	3.52	26.5	16.8	133	10.9	109	21.8	34.8	5.5	1054	10.4444	2.1	47	22	25.2	2.3	4.7	142	2	8.3	27	6	0.222222	2.22222	1	2		0	0
29	1	1	2	2	123.15	98.6857	60.1429	69.0571	32.8462	14	0	0	0	1	0	0	0	0	4.52	20	14.6	162	15	150	2	45.2	4.1	122	14.6111	1.9	14	18	14.3	1.3	4.7	130	1	6.7	21	4.7	0.22381	2.2381	1	2		0	0
58	1	0	1	2	105.115	123	65.7308	84.463	16.1111	11	0	1	0	1	1	1	1	0	2.52	3.8	15.4	86	7.6	76	5.1	29	0.2	14	4.5	0.8	15	12	22.4	2	3.9	144	2	8.9	25	5.6	0.224	2.24	1	2		0	0
47	1	0	1	3	126.645	100.3	58.3333	69.0625	32.8462	20	1	0	0	0	1	0	1	0	4.21	6.6	13.5	24	13.1	131	1	38.9	2.7	19	6.72222	1.5	27	16	20	1.9	2.8	138	1	6.3	19	4.3	0.226316	2.26316	1	2		0	0
50	1	0	1	2	135	115.214	66.0714	72.25	26.69	18	1	1	1	0	1	1	0	0	4.22	3.9	14.7	153	11.2	112	26	35.8	0.6	202	13.0556	4.6	24	17	16.1	1.4	4.3	145	2	5.6	28	6.4	0.228571	2.28571	1	2		0	0
82	2	0	1	1	99.9189	106.543	52.8857	68.8	24.1579	12	0	0	0	1	1	1	1	0	4.49	20	15	109	13.9	139	17.6	47	0.4	15	41.3333	2	61	15	15.5	1.4	4.5	150	2	8.8	28	6.4	0.228571	2.28571	1	2		0	0
85	2	1	2	3	94.2195	96.7561	52.4146	65.1463	24.7692	10	1	0	0	1	0	1	1	0	3.81	6.9	14.1	105	12.1	121	17.6901	35.1	3	180	17.2778	1.4	25	22	17.9	1.7	3	140	2	6.5	26	6	0.230769	2.30769	1	2		0	0
58	1	1	2	2	84	115.839	68.9516	81.3064	20.6094	18	1	1	0	0	1	1	1	0	2.08	9.1	16	59	6.1	61	20	20.3	11.8	379	3.27778	4.2	73	25	26.8	2.3	5.1	133	1	8.2	31	7.2	0.232258	2.32258	1	2		0	0
65	2	0	1	1	107.375	112.167	57.6042	71.5833	27.76	5	1	0	0	0	1	0	0	0	3.45	18.8	12.5	116	11.4	114	4.4	34.1	0.8	71	5.05556	0.6	18	12	12.1	1.1	4.1	137	1	8.5	17	4	0.235294	2.35294	1	2		0	0
42	1	1	2	1	127.25	111.586	67.5172	79.9643	26.2963	9	0	1	0	0	1	1	0	1	4.52	22.8	12.6	195	15.3	153	5.5	45.5	0.9	50	14.9444	0.9	18	20	11.6	1.1	4.9	136	1	7.4	29	6.9	0.237931	2.37931	1	2		0	0
67	2	1	2	1	62.2174	117.846	65.2115	85.9039	16.6429	14	1	0	0	1	0	0	0	0	4.84	16.6	12.7	235	15.3	153	4.9	43.8	3.06546	658	11.3333	1.4	23	15	13.3	1.1	3.7	139	2	8.2	33	7.9	0.239394	2.39394	1	2		0	0
35	1	1	2	1	126.556	148.065	90.4194	107.677	25.0741	0	0	1	0	0	0	0	0	0	6.14	17.5	13.1	360	17.8	178	5.3	53.1	0.9	36	10.7222	1.1	13	25	13.8	1.3	4	134	1	7.1	27	7	0.259259	2.59259	1	2		0	0
37	1	1	2	3	88.5909	128.917	73.875	90.4167	19.8077	15	1	1	0	1	1	0	0	0	4.56	20.9	12.3	212	14.8	148	12	43	0.8	1064	9.88889	4.2	33	21	17.1	1.5	5.4	138	1	7.5	33	8.7	0.263636	2.63636	1	2		0	0
57	1	0	1	2	83.8182	105.667	57.8333	71.75	14.9697	10	0	1	0	0	0	0	0	0	4.45	10.9	21.5	57	13.4	134	4.7	42	3.6	541	9.72222	7.6	44	31	30.9	3	4.1	136	1	8.1	36	11.6	0.322222	3.22222	1	2		0	0
30	1	0	1	1	104.778	118.911	79.125	94.5714	18.3448	10	1	0	0	0	0	0	0	0	3.62	16.9	13.5	225	11.6	116	5	38.5	1.70079	140	9.55556	1.6	9	32	12.8	1.2	5.2	147	2	5.2	31	11.5	0.370968	3.70968	1	2		0	0
40	1	1	2	1	94.0417	96.5417	63.4583	70.7917	15.34	7	1	0	0	1	0	0	0	0	3.2	6.4	17.4	171	10.6	106	19	32.3	11.8	192	7.22222	0.8	3	14	16.5	1.5	4.1	134	1	8.3	29	11	0.37931	3.7931	1	2		0	0
67	2	1	2	1	119.774	112.345	68.2759	83.4828	23.9355	16	1	1	0	0	1	0	0	0	3.02	7.2	14	280	9.1	91	7	25.9	0.7	32	6.88889	0.8	13	14	16.2	1.5	4.1	132	1	8.1	25	10	0.4	4	1	2		0	0
39	1	1	2	1	126.44	107.48	45.8214	61.5156	21.92	7	0	0	0	0	1	0	0	0	2.07	9.1	13.9	168	7.1	71	7.3	20.3	6.2	34	3.72222	0.8	15	24	27.5	2.7	4.4	125	1	6.6	22	11.6	0.527273	5.27273	1	2		0	0
57	1	0	1	1	64	106.302	54.6996	72.3405	24.2237	12	0	0	0	1	0	0	0	0	4.06	24.1	15.7	507	10.9	109	7	38	0.95257	26	17.5556	9.2	72	30	13	1.2	6.6	130	1	9.1	27	19	0.703704	7.03704	1	2		0	0
